# Supplementary material for: 5-Chloro-8-hydr­oxy-6-methyl-1,4-naphthoquinone
Source: Acta Crystallogr Sect E Struct Rep Online. 2009 Mar 25;65(Pt 4):o871–2. doi: 10.1107/S1600536809010137 (PMC2969072; doi:10.1107/S1600536809010137)
Supplement: Supplementary file 2 [file e-65-0o871-Isup2.hkl]

#
# h,k,l, Fc-squared, Fo-squared, sigma(Fo-squared) and status flag
#
data_I
_shelx_title ' fc1_0m in C2/c (100K)'
_shelx_refln_list_code          4
_shelx_F_calc_maximum      330.54
_exptl_crystal_F_000       912.00
_reflns_d_resolution_high  0.6187
 
loop_
 _symmetry_equiv_pos_as_xyz
 'x, y, z'
 '-x, y, -z+1/2'
 'x+1/2, y+1/2, z'
 '-x+1/2, y+1/2, -z+1/2'
 '-x, -y, -z'
 'x, -y, z-1/2'
 '-x+1/2, -y+1/2, -z'
 'x+1/2, -y+1/2, z-1/2'
 
_cell_length_a    10.7546
_cell_length_b    10.3104
_cell_length_c    16.8370
_cell_angle_alpha  90.000
_cell_angle_beta  100.285
_cell_angle_gamma  90.000
 
_shelx_F_squared_multiplier     1.000
 
loop_
 _refln_index_h
 _refln_index_k
 _refln_index_l
 _refln_F_squared_calc
 _refln_F_squared_meas
 _refln_F_squared_sigma
 _refln_observed_status
   2   0   0      138.44       92.68      9.49 o
   4   0   0    54971.71    58113.57    967.20 o
   6   0   0      592.62      576.93     13.07 o
   8   0   0      204.00      131.66      7.12 o
  10   0   0      381.00      384.20     20.41 o
  12   0   0     2585.54     2416.83     59.52 o
  14   0   0      660.17      625.35     39.99 o
  16   0   0     8290.12     8979.63    294.04 o
   1   1   0    12655.34    13736.39    387.91 o
   3   1   0     2801.14     2963.24     40.81 o
   5   1   0    23256.60    25142.25    227.38 o
   7   1   0       20.25        4.69      1.26 o
   9   1   0     1225.26     1339.14     42.63 o
  11   1   0     2282.43     2124.32     46.70 o
  13   1   0      654.47      667.61     25.28 o
  15   1   0      281.22      320.62     28.54 o
  17   1   0      366.98      441.78     38.80 o
   0   2   0     2516.94     2537.47     70.49 o
   2   2   0    29504.81    33950.26    583.55 o
   4   2   0      176.04      166.63      3.83 o
   6   2   0     1836.66     2169.60     26.50 o
   8   2   0        0.25        2.44      1.36 o
  10   2   0      162.91      111.00     16.60 o
  12   2   0      254.88      255.74     20.58 o
  14   2   0      259.72      330.06     31.21 o
  16   2   0       13.56        1.54     11.27 o
   1   3   0    50887.17    59575.58    731.83 o
   3   3   0    16497.97    18890.68    205.66 o
   5   3   0     1056.45     1125.03     17.12 o
   7   3   0      129.10      102.12      3.99 o
   9   3   0        0.06        4.42      2.00 o
  11   3   0       14.18       12.67      6.12 o
  13   3   0      473.90      401.88     23.48 o
  15   3   0     1643.71     1787.19     71.79 o
   0   4   0       79.75       39.56      6.94 o
   2   4   0       36.81       38.02      2.73 o
   4   4   0     3629.17     4164.98     59.47 o
   6   4   0      700.29      681.04     12.97 o
   8   4   0      359.15      540.01     28.10 o
  10   4   0      466.21      508.04     16.29 o
  12   4   0      115.62      116.03     14.55 o
  14   4   0       51.42       70.77     13.35 o
  16   4   0        6.79        5.49      7.98 o
   1   5   0        8.45       10.11      2.99 o
   3   5   0     2650.76     3541.47     52.19 o
   5   5   0      459.51      346.22      8.66 o
   7   5   0        7.10       20.72      3.34 o
   9   5   0      114.36      152.87      9.75 o
  11   5   0      471.47      456.17     18.34 o
  13   5   0      102.11       99.07     15.25 o
  15   5   0      103.34      118.33     16.83 o
   0   6   0     2491.90     2206.95     43.64 o
   2   6   0       90.48       56.14      8.00 o
   4   6   0      445.31      402.90      7.19 o
   6   6   0      703.86      723.44     14.10 o
   8   6   0       28.51       21.43      6.45 o
  10   6   0      493.89      488.13     17.74 o
  12   6   0      134.49      134.81     11.60 o
  14   6   0      157.72      126.59     18.24 o
   1   7   0     2142.04     2274.64     37.02 o
   3   7   0        9.23       10.54      2.27 o
   5   7   0     1162.91     1142.68     18.08 o
   7   7   0       92.92      108.46      7.00 o
   9   7   0      150.59      149.37     11.05 o
  11   7   0      345.86      348.61     18.68 o
  13   7   0      131.95      124.91     11.84 o
  15   7   0      218.73      253.91     25.59 o
   0   8   0     2670.16     2630.37     52.86 o
   2   8   0       15.51       23.47      3.58 o
   4   8   0      485.15      396.28     11.15 o
   6   8   0        0.43        1.49      1.84 o
   8   8   0       28.26       25.69      5.34 o
  10   8   0       14.62       13.42      6.93 o
  12   8   0        6.55        9.96      6.88 o
  14   8   0        6.86       12.47      6.55 o
   1   9   0      210.02      203.95     23.94 o
   3   9   0       79.56       99.21     10.09 o
   5   9   0       21.54       25.43      3.90 o
   7   9   0        0.48       -4.04      4.04 o
   9   9   0       10.37       12.03      5.84 o
  11   9   0        1.95       -0.16      6.37 o
  13   9   0       24.15       32.87     11.20 o
   0  10   0      664.28      653.75     21.90 o
   2  10   0       64.69       68.09      9.05 o
   4  10   0      422.43      428.52     12.58 o
   6  10   0      228.00      214.48      9.61 o
   8  10   0       38.19       40.46      7.72 o
  10  10   0      165.64      178.47     15.28 o
  12  10   0        0.00        3.09      9.60 o
   1  11   0     1111.09     1047.36     26.26 o
   3  11   0      381.79      358.23     14.22 o
   5  11   0      612.74      578.36     16.66 o
   7  11   0       24.55       23.92      4.51 o
   9  11   0       47.55       37.95      8.23 o
  11  11   0       46.88       36.79     17.21 o
   0  12   0      896.07      977.89     58.50 o
   2  12   0       47.63       44.41      8.79 o
   4  12   0       71.95       81.20      8.55 o
   6  12   0      222.22      248.62     12.44 o
   8  12   0        9.46        6.95      8.56 o
  10  12   0      149.00      150.55     16.81 o
   1  13   0        0.25       -1.45      5.31 o
   3  13   0       13.92       16.78      5.88 o
   5  13   0       47.25       53.63      8.50 o
   7  13   0        0.67        1.98      4.61 o
   9  13   0        0.03        9.94      9.63 o
   0  14   0       96.07       73.03     16.12 o
   2  14   0      248.01      229.39     15.15 o
   4  14   0       40.80       26.55      7.45 o
   6  14   0       11.43       17.58      8.12 o
   8  14   0        8.76       10.56     15.31 o
   1  15   0       14.64       -0.74      7.39 o
   3  15   0        9.14        5.36      5.34 o
   5  15   0        2.19        9.39      8.09 o
   7  15   0       36.04       14.83     15.31 o
   0  16   0      624.45      590.09     39.63 o
   2  16   0        6.72        4.45      7.75 o
   4  16   0       17.17       33.87     11.08 o
 -17   1   1      221.17      281.23     31.80 o
 -15   1   1      361.76      398.79     22.55 o
 -13   1   1        6.43        2.45      3.87 o
 -11   1   1     2024.68     1920.86     45.10 o
  -9   1   1      567.00      432.34     20.09 o
  -7   1   1       74.37       63.74      2.93 o
  -5   1   1     2038.88     2565.77     28.97 o
  -3   1   1      810.31      953.28     18.85 o
   1   1   1     3833.00     4202.10     91.12 o
   3   1   1     3303.90     3745.89     46.56 o
   5   1   1    10717.29    12123.89    106.64 o
   7   1   1      993.32     1051.27     14.07 o
   9   1   1      372.75      458.79     33.30 o
  11   1   1       18.17       11.24      4.47 o
  13   1   1       50.17       54.21     11.21 o
  15   1   1       12.28        5.34      9.97 o
 -16   2   1      112.85      123.88     23.61 o
 -14   2   1     1269.39     1302.11     47.57 o
 -12   2   1       19.83       20.14      6.61 o
 -10   2   1     5203.75     4538.79     86.50 o
  -8   2   1      276.96      287.56      9.77 o
  -6   2   1      127.47       80.72      5.33 o
  -4   2   1     1398.30     1229.32     16.69 o
  -2   2   1      567.29      832.25     74.64 o
   0   2   1      239.72      259.04     12.87 o
   2   2   1    15797.64    17642.02    387.10 o
   4   2   1      338.27      318.33      6.62 o
   6   2   1    16019.38    16873.74    162.95 o
   8   2   1       19.37       23.20      2.72 o
  10   2   1      700.35      806.82     23.03 o
  12   2   1       85.05       99.74      8.88 o
  14   2   1       87.55       55.11      9.89 o
  16   2   1        0.14       -0.24     11.15 o
 -15   3   1     2756.67     2984.14     83.14 o
 -13   3   1      937.19      935.27     37.13 o
 -11   3   1      679.75      591.82     18.96 o
  -9   3   1      489.90      479.30     11.82 o
  -7   3   1       99.33       85.30      4.02 o
  -5   3   1     2313.58     2230.97     38.76 o
  -3   3   1    21502.46    23546.20    254.40 o
  -1   3   1      454.85      824.83     61.45 o
   1   3   1   109256.79   115467.28   1241.01 o
   3   3   1        6.60       19.43      1.54 o
   5   3   1     3596.85     3588.56     43.98 o
   7   3   1       46.32       39.85      2.84 o
   9   3   1       52.89       38.85      3.88 o
  11   3   1      517.72      553.22     26.22 o
  13   3   1     1027.34      935.09     37.35 o
  15   3   1       83.28       68.84     12.21 o
 -16   4   1      156.83      197.14     19.15 o
 -14   4   1       52.88       52.88     11.67 o
 -12   4   1      571.20      570.44     28.80 o
 -10   4   1      636.12      584.16     19.48 o
  -8   4   1      405.70      509.33     13.94 o
  -6   4   1      388.45      374.64      9.05 o
  -4   4   1    18124.07    19769.43    170.31 o
  -2   4   1        9.93        4.07      1.66 o
   0   4   1     6008.54     6602.00     78.83 o
   2   4   1     1679.13     1538.04     20.83 o
   4   4   1      867.82     1018.80     15.10 o
   6   4   1     1829.31     1790.81     25.70 o
   8   4   1      168.61      158.17      9.62 o
  10   4   1      639.08      585.07     30.23 o
  12   4   1     1169.98     1055.36     41.59 o
  14   4   1      163.01      133.87     16.19 o
  16   4   1      191.57      190.08     25.63 o
 -15   5   1        4.20        9.01      8.42 o
 -13   5   1      599.83      717.91     35.36 o
 -11   5   1      111.06      103.02      9.68 o
  -9   5   1      331.99      245.82     10.51 o
  -7   5   1       83.17       79.23      5.45 o
  -5   5   1      130.99      122.75      3.58 o
  -3   5   1      137.81       70.77      4.37 o
  -1   5   1       61.81       54.41      3.74 o
   1   5   1     3186.32     3101.10     44.06 o
   3   5   1    12994.28    15581.34    135.67 o
   5   5   1      409.39      379.71      9.68 o
   7   5   1     1349.69     1475.32     23.67 o
   9   5   1       14.91       13.78      4.15 o
  11   5   1       17.36        9.86      5.14 o
  13   5   1       67.77       79.65     14.07 o
  15   5   1      100.21       60.76     13.60 o
 -16   6   1       16.38       13.57     17.21 o
 -14   6   1      845.36      951.54     44.12 o
 -12   6   1        0.27        8.90      5.56 o
 -10   6   1       79.47       73.12      9.44 o
  -8   6   1      178.22      168.74      9.29 o
  -6   6   1        9.23        1.50      2.54 o
  -4   6   1     1078.72     1146.58     15.52 o
  -2   6   1     4315.43     5024.13     69.37 o
   0   6   1     1572.27     1672.30     24.70 o
   2   6   1     5430.99     6649.82     71.33 o
   4   6   1      581.31      605.76     14.50 o
   6   6   1      402.39      399.68     12.00 o
   8   6   1        3.55        7.09      3.57 o
  10   6   1        5.37        9.86      5.00 o
  12   6   1      124.05      128.75     11.15 o
  14   6   1      452.81      493.89     48.83 o
 -15   7   1        0.69        6.12      9.72 o
 -13   7   1       11.94       22.99      7.38 o
 -11   7   1       15.79       25.39      7.48 o
  -9   7   1      358.83      369.54     25.16 o
  -7   7   1        0.01        6.18      3.34 o
  -5   7   1      693.35      701.11     11.12 o
  -3   7   1     2974.54     3152.17     37.58 o
  -1   7   1      561.66      612.91     15.27 o
   1   7   1      255.93      190.85      8.89 o
   3   7   1        1.61        6.42      2.06 o
   5   7   1      787.53      887.06     15.39 o
   7   7   1      259.22      240.91      8.07 o
   9   7   1      796.99      853.02     36.45 o
  11   7   1      213.02      213.75     15.53 o
  13   7   1       25.24       15.75      6.63 o
  15   7   1       70.59       78.39     16.27 o
 -14   8   1      121.69      124.65     11.92 o
 -12   8   1      215.73      222.99     17.15 o
 -10   8   1      314.49      314.91     18.21 o
  -8   8   1       90.61      107.86      9.85 o
  -6   8   1      127.47      125.86      5.07 o
  -4   8   1     1079.00     1017.35     17.96 o
  -2   8   1        5.32        7.28      2.75 o
   0   8   1     1875.03     1767.79     34.59 o
   2   8   1      453.10      372.72      9.79 o
   4   8   1     4370.31     4963.00     77.50 o
   6   8   1      247.72      229.06      6.25 o
   8   8   1      100.66      118.65     11.90 o
  10   8   1      116.89      122.85     10.80 o
  12   8   1      158.99      159.50     12.66 o
  14   8   1       23.16       18.97     11.65 o
 -13   9   1       24.46        8.01      9.39 o
 -11   9   1      254.18      269.56     26.76 o
  -9   9   1      467.81      476.87     16.80 o
  -7   9   1       56.88       48.53      7.24 o
  -5   9   1      136.65      126.29      6.65 o
  -3   9   1      182.33      195.00      7.60 o
  -1   9   1      811.77      749.91     18.33 o
   1   9   1     1820.71     1778.22     30.59 o
   3   9   1        0.05        7.58      3.14 o
   5   9   1      716.43      680.37     15.84 o
   7   9   1      787.45      731.79     23.38 o
   9   9   1      309.61      309.70     15.69 o
  11   9   1       78.70       93.59     12.01 o
  13   9   1        6.19       11.35      9.26 o
 -12  10   1        5.59       26.84     11.86 o
 -10  10   1      211.76      208.15     16.09 o
  -8  10   1       52.71       52.45      8.10 o
  -6  10   1       23.25       19.28      4.08 o
  -4  10   1      177.93      203.44      9.31 o
  -2  10   1      226.75      248.54     12.74 o
   0  10   1      142.96      160.45      7.38 o
   2  10   1      472.57      506.09     15.90 o
   4  10   1      145.29      136.01      8.08 o
   6  10   1       97.76       94.93     10.47 o
   8  10   1       14.68       10.62      5.81 o
  10  10   1        0.63        7.70      7.01 o
  12  10   1       64.85       59.10     14.46 o
 -11  11   1        0.76        5.81     13.53 o
  -9  11   1       19.08       11.93      6.62 o
  -7  11   1        0.27        2.29      3.65 o
  -5  11   1       27.35       14.61      4.86 o
  -3  11   1      116.13      113.66     10.42 o
  -1  11   1        8.26        5.74      4.48 o
   1  11   1        4.72       15.60      4.73 o
   3  11   1      448.92      470.19     16.28 o
   5  11   1       72.04       83.40      7.30 o
   7  11   1        2.16        9.25      5.80 o
   9  11   1        3.11        6.50      6.25 o
  11  11   1        7.18       25.16     15.90 o
 -10  12   1       34.75       31.99     11.08 o
  -8  12   1       51.11       38.12      8.34 o
  -6  12   1        1.48        4.00      4.32 o
  -4  12   1       31.03       31.06      6.95 o
  -2  12   1       13.79       18.73      5.67 o
   0  12   1      217.96      202.47     16.36 o
   2  12   1       26.86       36.07      6.41 o
   4  12   1       43.94       46.10      7.23 o
   6  12   1      180.53      160.29      9.78 o
   8  12   1       50.35       49.10     11.55 o
  10  12   1       33.78       25.46     10.61 o
  -9  13   1       68.39       95.17     27.89 o
  -7  13   1       13.58       11.73      5.75 o
  -5  13   1       49.08       48.01      9.61 o
  -3  13   1      116.26      120.46     10.90 o
  -1  13   1        0.17        0.56      5.35 o
   1  13   1        7.67       10.17      7.42 o
   3  13   1        4.89       -4.47      4.47 o
   5  13   1      296.26      286.27     20.23 o
   7  13   1        1.45        0.55      4.54 o
   9  13   1        2.40        4.77      8.81 o
  -8  14   1        4.53        8.31     15.07 o
  -6  14   1        1.68        4.99      7.48 o
  -4  14   1      333.40      347.92     16.00 o
  -2  14   1        1.79        6.49      6.39 o
   0  14   1      389.66      416.77     21.44 o
   2  14   1      390.16      400.60     18.77 o
   4  14   1       73.66       80.07     10.25 o
   6  14   1        0.53        2.58      7.39 o
   8  14   1        8.22        4.89     11.17 o
  -7  15   1       10.40        5.10      6.46 o
  -5  15   1      427.00      457.05     22.17 o
  -3  15   1       49.00       53.86      7.20 o
  -1  15   1       12.83       -0.06      6.48 o
   1  15   1      563.18      618.82     26.87 o
   3  15   1       15.26       19.10      6.64 o
   5  15   1       60.95       58.25     11.95 o
   7  15   1       64.52       40.11     17.44 o
  -4  16   1      374.04      420.45     30.70 o
  -2  16   1        0.14       -6.19      6.95 o
   0  16   1      458.78      495.67     42.63 o
   2  16   1       10.33       13.82      8.42 o
   4  16   1       19.82       16.15      7.25 o
 -16   0   2     1605.94     1754.18     80.10 o
 -14   0   2       54.18       64.20     14.83 o
 -12   0   2     2021.34     1879.58     49.14 o
 -10   0   2      434.24      436.71     21.66 o
  -8   0   2      927.78      961.75     33.39 o
  -6   0   2      217.04      179.62      7.44 o
  -4   0   2     5126.58     5500.26     80.32 o
  -2   0   2       15.57       -1.54      1.54 o
   2   0   2     1618.16     1337.08     47.70 o
   4   0   2       32.85       89.86      4.44 o
   6   0   2        4.85        1.01      1.67 o
   8   0   2      182.49      228.73     15.67 o
  10   0   2       63.45       59.49      7.07 o
  12   0   2      389.40      400.47     21.89 o
  14   0   2      106.18      101.81     18.39 o
 -17   1   2      541.74      584.16     28.31 o
 -15   1   2      274.42      305.78     19.90 o
 -13   1   2       68.24       60.34     12.38 o
 -11   1   2       38.68       27.47      5.29 o
  -9   1   2     1742.17     1720.63     31.23 o
  -7   1   2      102.10       89.44      3.65 o
  -5   1   2      221.14      167.94      3.98 o
  -3   1   2     5581.38     5730.93     75.84 o
   1   1   2     4403.75     4671.66     79.39 o
   3   1   2       22.95       58.34      2.15 o
   5   1   2       53.65      100.72      6.98 o
   7   1   2     2353.07     2464.21     47.12 o
   9   1   2      105.20      108.16      5.09 o
  11   1   2      396.70      409.50     15.73 o
  13   1   2      119.62      121.74      9.36 o
  15   1   2       40.85       29.19     14.12 o
 -16   2   2        2.52       -1.66      9.73 o
 -14   2   2      692.77      721.60     27.63 o
 -12   2   2      133.95      117.20      9.29 o
 -10   2   2     2623.37     2275.52     48.75 o
  -8   2   2      410.09      382.42     10.36 o
  -6   2   2        0.02        4.26      1.49 o
  -4   2   2     1101.17     1116.48     16.63 o
  -2   2   2     1056.81     1150.07     38.45 o
   0   2   2     1165.20     1244.73     27.77 o
   2   2   2    21393.88    23213.60    332.94 o
   4   2   2     1076.40     1156.26     15.38 o
   6   2   2     9877.04    10551.98    141.65 o
   8   2   2       35.73       34.68      2.49 o
  10   2   2      108.72       86.37     10.42 o
  12   2   2       66.47       52.43      9.61 o
  14   2   2       68.78       68.80     10.91 o
  16   2   2      113.09      131.60     25.16 o
 -17   3   2       28.52       11.96      7.71 o
 -15   3   2     1914.71     2042.59     63.36 o
 -13   3   2        3.61        8.34      4.48 o
 -11   3   2      430.59      343.94     13.94 o
  -9   3   2        3.11        4.95      2.38 o
  -7   3   2      160.53      208.27      6.05 o
  -5   3   2      400.02      457.85     10.25 o
  -3   3   2     1615.85     1796.58     27.42 o
  -1   3   2      970.43     1023.94     34.63 o
   1   3   2    31540.75    35691.32    389.98 o
   3   3   2     1328.26     1394.51     27.67 o
   5   3   2      909.23      961.76     36.79 o
   7   3   2     1153.62     1179.10     18.28 o
   9   3   2       21.77       24.19      3.73 o
  11   3   2        4.81        0.26      4.98 o
  13   3   2        2.05       -0.73      5.44 o
  15   3   2       35.42       19.93      9.08 o
 -16   4   2       64.70       46.20     11.25 o
 -14   4   2      360.84      363.84     35.84 o
 -12   4   2       33.36       19.99      8.96 o
 -10   4   2      447.99      472.06     17.50 o
  -8   4   2      754.30      595.12     18.00 o
  -6   4   2       37.53       37.44      3.80 o
  -4   4   2      300.06      420.92      7.43 o
  -2   4   2      760.15      816.80     15.15 o
   0   4   2      555.71      554.98     16.51 o
   2   4   2     1150.39     1114.62     15.39 o
   4   4   2     1043.18     1122.44     18.09 o
   6   4   2     1213.28     1265.59     21.57 o
   8   4   2      899.17      918.01     24.65 o
  10   4   2      433.27      430.02     13.44 o
  12   4   2        1.01        1.63      5.93 o
  14   4   2       12.52       21.35      8.93 o
  16   4   2       32.16       37.27     11.98 o
 -15   5   2      145.14      154.82     26.76 o
 -13   5   2     2484.41     2617.00     79.62 o
 -11   5   2        1.31        0.16      4.10 o
  -9   5   2     4721.26     4186.64     64.49 o
  -7   5   2      298.10      320.57      9.53 o
  -5   5   2     1184.11     1195.64     15.39 o
  -3   5   2     3848.61     3740.03     42.35 o
  -1   5   2      121.23      147.28      6.17 o
   1   5   2     5184.01     5191.52     59.61 o
   3   5   2    16094.44    17622.80    152.86 o
   5   5   2     2983.12     2965.83     31.93 o
   7   5   2     6206.36     6371.10     82.95 o
   9   5   2      134.66      168.33      9.45 o
  11   5   2      425.67      446.87     17.87 o
  13   5   2       36.49       45.18     11.56 o
  15   5   2      177.24      193.91     20.66 o
 -16   6   2       23.22       15.37     10.80 o
 -14   6   2     4290.50     4412.65    121.73 o
 -12   6   2      161.65      182.68     13.25 o
 -10   6   2      724.79      670.23     24.36 o
  -8   6   2      351.85      359.13     12.92 o
  -6   6   2       69.10       68.14      5.62 o
  -4   6   2      897.95      843.86     12.65 o
  -2   6   2    11256.96    12352.54    134.34 o
   0   6   2     1426.82     1354.87     22.71 o
   2   6   2    32145.08    35205.88    328.15 o
   4   6   2      139.68      143.71      4.57 o
   6   6   2     2102.24     2056.74     30.01 o
   8   6   2      295.88      295.93     12.16 o
  10   6   2      598.19      625.15     20.60 o
  12   6   2      173.21      168.53     12.39 o
  14   6   2      204.98      179.34     20.74 o
 -15   7   2       16.77       11.89     10.44 o
 -13   7   2       44.63       44.01      8.56 o
 -11   7   2       10.83        9.74      6.04 o
  -9   7   2      683.62      687.91     25.37 o
  -7   7   2        0.31       13.33      3.69 o
  -5   7   2      513.06      494.28      9.99 o
  -3   7   2     3003.53     3144.47     43.21 o
  -1   7   2      973.47     1062.90     23.54 o
   1   7   2      102.85       77.76      5.39 o
   3   7   2      266.33      254.15      6.29 o
   5   7   2      399.32      418.37      8.78 o
   7   7   2      360.75      357.33     10.31 o
   9   7   2      465.32      476.88     16.13 o
  11   7   2      103.71       98.46     20.22 o
  13   7   2      255.32      232.02     14.62 o
  15   7   2      112.99      107.44     19.04 o
 -14   8   2        3.23       14.08      7.38 o
 -12   8   2     1904.27     1954.51     66.73 o
 -10   8   2       80.70       70.04     10.42 o
  -8   8   2      207.65      175.12     11.76 o
  -6   8   2       15.91       22.86      3.37 o
  -4   8   2       47.44       54.21      4.34 o
  -2   8   2       31.94       30.28      3.42 o
   0   8   2      404.62      424.89     10.60 o
   2   8   2      177.53      199.15      7.27 o
   4   8   2     8237.33     9015.13     91.65 o
   6   8   2      129.27      132.76      5.58 o
   8   8   2      233.25      223.82     10.62 o
  10   8   2        0.61        3.66      5.08 o
  12   8   2        2.23        3.78      5.67 o
  14   8   2       39.46       34.12     12.89 o
 -13   9   2      646.61      761.62     35.69 o
 -11   9   2       44.95       36.08     13.41 o
  -9   9   2        0.15        5.15      4.57 o
  -7   9   2      128.34      118.97      9.70 o
  -5   9   2        9.89        6.85      3.08 o
  -3   9   2       94.66      110.28      7.54 o
  -1   9   2     1226.07     1326.46     48.35 o
   1   9   2     1035.98     1078.04     22.95 o
   3   9   2      954.92     1105.96     20.28 o
   5   9   2       19.92       20.74      4.09 o
   7   9   2       12.83       11.22      4.26 o
   9   9   2       64.87       66.51      9.01 o
  11   9   2      105.87      103.59     12.54 o
  13   9   2        0.02       14.14      9.56 o
 -12  10   2        4.01        0.78      9.71 o
 -10  10   2      224.07      220.17     16.31 o
  -8  10   2      153.80      150.68     11.45 o
  -6  10   2       37.60       24.16      5.45 o
  -4  10   2      219.80      217.95      9.10 o
  -2  10   2       80.44      106.52     24.32 o
   0  10   2      119.96      108.18      5.50 o
   2  10   2      145.42      159.92      9.40 o
   4  10   2      143.65      158.24     12.55 o
   6  10   2     1079.01     1146.32     28.22 o
   8  10   2        6.69        1.52      5.30 o
  10  10   2      293.01      266.20     21.85 o
  12  10   2       11.17       22.60     13.23 o
 -11  11   2      367.83      374.14     37.62 o
  -9  11   2      148.50      162.48     12.97 o
  -7  11   2        7.14        5.65      3.86 o
  -5  11   2      214.02      212.95     11.89 o
  -3  11   2      298.01      290.48     13.92 o
  -1  11   2      413.75      421.14     21.80 o
   1  11   2      538.71      533.46     16.47 o
   3  11   2     1599.76     1736.69     51.03 o
   5  11   2     1259.62     1376.29     44.72 o
   7  11   2        7.26        7.57      5.99 o
   9  11   2       15.55        9.68      8.30 o
  11  11   2       82.74       68.57     15.85 o
 -12  12   2       30.35       28.48     18.39 o
 -10  12   2      168.88      162.26     20.46 o
  -8  12   2        1.06        2.40      6.52 o
  -6  12   2       40.95       34.09      7.29 o
  -4  12   2      389.97      403.46     17.37 o
  -2  12   2      242.88      258.58     12.39 o
   0  12   2      253.52      259.76     15.74 o
   2  12   2     1142.52     1178.33     28.05 o
   4  12   2      252.68      271.95     14.37 o
   6  12   2      362.98      385.02     14.30 o
   8  12   2       67.83       68.01     18.41 o
  10  12   2      102.80      104.13     15.20 o
  -9  13   2       57.65       52.28     15.14 o
  -7  13   2        0.03        6.36      5.39 o
  -5  13   2        4.45        1.56      6.15 o
  -3  13   2     1018.97     1077.29     27.38 o
  -1  13   2       10.49       14.43      7.39 o
   1  13   2     1246.07     1311.99     30.48 o
   3  13   2      401.47      415.17     16.73 o
   5  13   2        3.44       18.25      6.45 o
   7  13   2       25.27       54.58     14.93 o
   9  13   2        1.06       11.34      9.62 o
  -8  14   2       14.12       10.32     11.52 o
  -6  14   2        0.14        2.85      9.73 o
  -4  14   2      111.37       98.04     10.02 o
  -2  14   2       54.35       46.47      9.91 o
   0  14   2       46.63       51.25     11.63 o
   2  14   2     1323.63     1397.86     34.04 o
   4  14   2       11.41        6.47      6.31 o
   6  14   2      167.54      183.55     14.73 o
   8  14   2        4.13        6.12     11.96 o
  -7  15   2        1.16       -1.17      6.44 o
  -5  15   2       98.26       53.82     10.33 o
  -3  15   2       17.47       14.26      7.93 o
  -1  15   2       42.57       32.21      9.46 o
   1  15   2      377.45      371.35     21.56 o
   3  15   2       44.04       45.81      8.11 o
   5  15   2       48.45       43.32     10.90 o
   7  15   2       18.96       20.29     15.90 o
  -4  16   2      211.87      204.72     59.87 o
  -2  16   2       14.58       12.47      8.64 o
   0  16   2      744.91      708.44     34.31 o
   2  16   2      129.49      122.77     15.15 o
   4  16   2        0.04        8.72      7.20 o
 -17   1   3        1.90        6.91      7.73 o
 -15   1   3       14.27       12.78      7.04 o
 -13   1   3      455.06      482.44     20.94 o
 -11   1   3        7.40       15.92      4.41 o
  -9   1   3      299.46      299.63      8.19 o
  -7   1   3      395.75      403.97     17.13 o
  -5   1   3      151.64      205.91      8.94 o
  -3   1   3     2973.99     3172.84     77.63 o
  -1   1   3     1617.68     1892.40     42.21 o
   1   1   3     6381.48     6704.09     95.88 o
   3   1   3     9938.28    10448.36    106.77 o
   5   1   3      923.64      907.77     11.73 o
   7   1   3     1306.57     1366.33     19.97 o
   9   1   3        1.65        5.02      2.55 o
  11   1   3      240.74      235.48     12.00 o
  13   1   3       75.84       90.65     17.44 o
  15   1   3        9.81       13.88     12.58 o
 -16   2   3       35.44       36.28      6.39 o
 -14   2   3      246.05      272.18     16.70 o
 -12   2   3      180.15      186.57     11.15 o
 -10   2   3       93.32       65.23      6.74 o
  -8   2   3     1129.85     1135.13     19.32 o
  -6   2   3      615.05      595.97      8.44 o
  -4   2   3     2110.42     2155.82     31.57 o
  -2   2   3    19143.16    20427.10    414.49 o
   0   2   3     1077.70     1050.71     16.42 o
   2   2   3    10565.77    11134.52    120.95 o
   4   2   3      463.54      370.23      7.88 o
   6   2   3      639.27      616.98     22.99 o
   8   2   3      471.62      467.75     11.71 o
  10   2   3      224.49      210.41     14.48 o
  12   2   3      344.11      333.71     19.72 o
  14   2   3      127.22      113.89     17.44 o
  16   2   3      148.36      148.68     26.34 o
 -17   3   3       44.61       33.82      8.90 o
 -15   3   3      545.73      530.73     28.02 o
 -13   3   3     1037.66     1067.04     50.27 o
 -11   3   3      532.03      504.87     17.66 o
  -9   3   3     1889.80     1841.82     30.95 o
  -7   3   3      426.53      463.46     10.30 o
  -5   3   3     2365.89     2291.34     40.06 o
  -3   3   3      954.23      932.23     18.39 o
  -1   3   3      503.59      481.99     11.71 o
   1   3   3     1515.13     2145.15     48.12 o
   3   3   3     5373.73     5030.30     51.33 o
   5   3   3      282.38      258.40      8.75 o
   7   3   3     1177.63     1119.46     18.02 o
   9   3   3        5.19        6.08      2.49 o
  11   3   3      713.03      734.13     31.21 o
  13   3   3       59.36       72.44     12.52 o
  15   3   3        3.46       -2.61      6.99 o
 -16   4   3       27.73       40.41     11.43 o
 -14   4   3      348.15      330.23     22.92 o
 -12   4   3       69.59       48.08     10.26 o
 -10   4   3      173.29      185.23     12.71 o
  -8   4   3     2577.96     2437.61     51.12 o
  -6   4   3        5.22        3.89      1.70 o
  -4   4   3     1378.91     1162.57     30.91 o
  -2   4   3      171.11      140.35      5.99 o
   0   4   3     4088.91     4048.94     47.13 o
   2   4   3      220.46      190.29      4.75 o
   4   4   3      507.37      635.86      9.87 o
   6   4   3      667.47      620.00     11.23 o
   8   4   3      931.44      883.56     18.36 o
  10   4   3       77.04       72.06      6.86 o
  12   4   3       80.64       60.05     11.62 o
  14   4   3        6.83        8.34      7.50 o
  16   4   3      117.68      132.91     16.75 o
 -15   5   3       11.69        6.26      8.26 o
 -13   5   3      863.01      868.48     39.28 o
 -11   5   3       29.23       25.73      6.18 o
  -9   5   3     3494.43     3109.93     50.65 o
  -7   5   3       94.04      101.37      7.43 o
  -5   5   3      593.69      614.35      9.85 o
  -3   5   3      229.17      287.24      7.43 o
  -1   5   3     1036.92     1110.19     16.76 o
   1   5   3      278.87      315.42      7.77 o
   3   5   3     2607.83     2914.51     40.74 o
   5   5   3      961.04      883.14     12.08 o
   7   5   3     2851.43     2901.22     53.76 o
   9   5   3       66.27       66.39      7.36 o
  11   5   3      113.13      113.68      9.90 o
  13   5   3        0.61       10.12      8.84 o
  15   5   3       28.38       25.24     10.67 o
 -16   6   3        3.64        1.11      8.72 o
 -14   6   3      788.78      853.91     41.76 o
 -12   6   3      109.54      125.03     11.58 o
 -10   6   3      221.09      185.18     13.42 o
  -8   6   3      341.07      379.61     13.35 o
  -6   6   3       27.33       22.70      2.59 o
  -4   6   3      242.13      251.83      6.68 o
  -2   6   3     2431.97     2541.16     38.42 o
   0   6   3      216.14      215.86     12.68 o
   2   6   3     4641.17     5459.52     60.15 o
   4   6   3        0.56        9.14      1.90 o
   6   6   3      407.25      384.04     10.10 o
   8   6   3       88.25       99.21      7.68 o
  10   6   3        1.90        7.44      4.69 o
  12   6   3       56.36       48.72      7.97 o
  14   6   3      166.97      132.63     18.54 o
 -15   7   3       10.01        5.46     10.03 o
 -13   7   3      181.23      200.38     14.86 o
 -11   7   3       96.98       74.62     10.44 o
  -9   7   3      492.02      522.73     18.97 o
  -7   7   3      948.05      799.10     14.02 o
  -5   7   3      100.72       81.67      5.25 o
  -3   7   3       11.39       29.77      5.39 o
  -1   7   3     2024.14     2246.32     50.52 o
   1   7   3      940.61      937.77     16.88 o
   3   7   3       21.72       23.26      2.97 o
   5   7   3     1223.93     1240.97     26.42 o
   7   7   3      411.04      406.18     12.47 o
   9   7   3      295.71      288.29     12.88 o
  11   7   3       31.54       15.91      6.15 o
  13   7   3       15.47        9.44      8.07 o
  15   7   3      182.25      176.83     22.72 o
 -14   8   3       74.61       88.11     11.22 o
 -12   8   3      563.75      725.28     33.75 o
 -10   8   3       56.18       56.13     11.51 o
  -8   8   3     3247.35     3088.48     58.40 o
  -6   8   3        3.50        3.31      2.88 o
  -4   8   3      884.61      836.42     16.36 o
  -2   8   3      599.38      599.92     18.40 o
   0   8   3     1226.94     1316.10     31.73 o
   2   8   3      506.77      474.13     14.63 o
   4   8   3      557.37      698.41     24.66 o
   6   8   3      763.92      751.56     13.01 o
   8   8   3     1631.21     1621.51     33.09 o
  10   8   3      148.19      177.49     12.52 o
  12   8   3      161.16      184.10     13.51 o
  14   8   3        3.60        4.94      9.85 o
 -13   9   3     2298.67     2543.12     75.37 o
 -11   9   3      179.37      167.52     24.98 o
  -9   9   3      156.40      162.27     12.50 o
  -7   9   3        7.94       19.61      4.01 o
  -5   9   3       12.93       14.66      3.40 o
  -3   9   3     1588.51     1580.49     31.30 o
  -1   9   3     5557.17     5790.24     74.33 o
   1   9   3      662.75      658.04     16.39 o
   3   9   3     8643.87     9189.54    115.20 o
   5   9   3     1913.67     1990.39     30.25 o
   7   9   3      183.94      187.92      9.75 o
   9   9   3      274.02      271.14     15.33 o
  11   9   3      193.13      193.38     20.66 o
  13   9   3       71.59       93.82     27.89 o
 -12  10   3       71.12       64.53     19.52 o
 -10  10   3        0.59        5.80      7.77 o
  -8  10   3      473.43      482.30     18.55 o
  -6  10   3      242.51      198.45     10.44 o
  -4  10   3      303.86      286.85     10.89 o
  -2  10   3     4113.37     4086.70     64.36 o
   0  10   3      114.00      121.13      7.74 o
   2  10   3      911.30      908.20     22.42 o
   4  10   3      705.53      695.37     17.14 o
   6  10   3      311.05      336.84     11.57 o
   8  10   3      322.91      355.24     16.99 o
  10  10   3      669.65      708.29     28.44 o
  12  10   3       82.00      100.93     19.16 o
 -13  11   3      819.73      842.26     54.23 o
 -11  11   3      921.29      898.03     57.20 o
  -9  11   3      308.27      297.51     18.13 o
  -7  11   3      128.19       97.17     13.21 o
  -5  11   3       10.23       14.52      4.29 o
  -3  11   3      197.71      170.02     11.28 o
  -1  11   3       73.38       75.53      7.54 o
   1  11   3      104.31      112.73      8.43 o
   3  11   3     2314.01     2417.48     45.03 o
   5  11   3     2654.06     2799.88     47.96 o
   7  11   3      110.77      136.23     11.74 o
   9  11   3       18.97       12.85      8.83 o
  11  11   3        1.56        7.53     10.55 o
 -12  12   3      125.54       99.79     25.28 o
 -10  12   3       45.72       56.12     14.79 o
  -8  12   3      295.48      283.38     17.60 o
  -6  12   3       16.72       20.12      5.95 o
  -4  12   3      234.22      200.05     12.77 o
  -2  12   3      386.26      354.46     15.22 o
   0  12   3     1079.62     1031.38     31.10 o
   2  12   3     1373.39     1380.51     31.15 o
   4  12   3       36.37       45.51      7.38 o
   6  12   3      108.43      111.39     11.86 o
   8  12   3      388.25      374.37     25.42 o
  10  12   3        5.67        6.23      9.44 o
  -9  13   3      318.00      273.51     21.03 o
  -7  13   3       65.80       52.27     10.64 o
  -5  13   3       74.52       70.15     10.63 o
  -3  13   3      996.51     1012.08     26.26 o
  -1  13   3       19.72        8.44      6.76 o
   1  13   3     1470.88     1449.12     30.99 o
   3  13   3       85.72       94.86      9.49 o
   5  13   3        1.90        6.33      6.12 o
   7  13   3     1176.62     1136.98     49.18 o
   9  13   3        9.81        7.35     12.14 o
  -8  14   3      196.49      207.05     25.87 o
  -6  14   3        3.36       -0.19      6.69 o
  -4  14   3       26.98       30.80      6.98 o
  -2  14   3        1.79       -1.53      6.00 o
   0  14   3        1.86       -2.07      6.37 o
   2  14   3     1927.00     1916.24     39.41 o
   4  14   3       11.96       12.23      6.64 o
   6  14   3     1659.21     1700.62     52.85 o
   8  14   3       43.15       50.03     15.84 o
  -7  15   3       31.82       41.79      8.96 o
  -5  15   3       13.78        8.86      7.44 o
  -3  15   3        6.85       15.47      8.00 o
  -1  15   3        0.60        0.01      6.79 o
   1  15   3        5.61        3.44      7.57 o
   3  15   3        0.76        8.12      5.99 o
   5  15   3        4.10        1.23      6.61 o
  -4  16   3       34.29        9.85      9.19 o
  -2  16   3        2.43        3.79      7.74 o
   0  16   3      311.24      261.65     20.74 o
   2  16   3        4.05        0.67      8.47 o
   4  16   3        8.30       14.04      7.59 o
 -16   0   4      658.96      727.99     46.87 o
 -14   0   4       51.23       26.70     11.63 o
 -12   0   4     3856.59     3769.75     88.92 o
 -10   0   4        3.04        2.71      3.09 o
  -8   0   4     6221.33     6229.60    110.73 o
  -6   0   4        1.37        1.11      1.67 o
  -4   0   4     8140.13     8109.44    164.70 o
  -2   0   4       49.59       17.53      4.03 o
   0   0   4     6828.73     5842.56    177.28 o
   2   0   4     1888.99     1557.67     22.79 o
   4   0   4    13654.98    13610.15    174.63 o
   6   0   4      710.44      669.22     20.07 o
   8   0   4     3332.38     3287.80     63.65 o
  10   0   4       29.21       20.37     10.15 o
  12   0   4     1359.69     1402.45     39.02 o
 -17   1   4      106.48      123.02     14.48 o
 -15   1   4       27.54       24.16      5.51 o
 -13   1   4      531.90      557.17     19.85 o
 -11   1   4      495.15      493.28     24.75 o
  -9   1   4      285.37      278.53      8.14 o
  -7   1   4     2103.42     2251.05     26.04 o
  -5   1   4      345.46      346.98      7.68 o
  -3   1   4     7579.59     8022.20    103.36 o
  -1   1   4     5755.83     5871.44    124.77 o
   1   1   4     9066.77     9424.98    100.63 o
   3   1   4     5031.37     4902.15     54.58 o
   5   1   4       36.35       25.56      2.92 o
   7   1   4     2108.49     1990.23     33.82 o
   9   1   4       66.96       69.61      4.77 o
  11   1   4       52.41       45.23      8.23 o
  13   1   4      211.35      210.53     14.55 o
 -16   2   4        2.31       -0.28      4.63 o
 -14   2   4      184.41      176.58     11.89 o
 -12   2   4      139.47      136.47      9.97 o
 -10   2   4      247.04      233.73     11.35 o
  -8   2   4      920.39      971.65     12.81 o
  -6   2   4        0.20        4.08      1.26 o
  -4   2   4      525.30      474.48     10.03 o
  -2   2   4      117.26      132.45      4.73 o
   0   2   4      109.62      115.34      3.52 o
   2   2   4     4457.05     4925.80     56.37 o
   4   2   4       10.66       21.88      2.53 o
   6   2   4     1182.69     1100.83     20.66 o
   8   2   4      517.57      499.33     15.53 o
  10   2   4        7.06       10.49      5.39 o
  12   2   4      280.28      266.39     17.82 o
  14   2   4        5.57        4.37      6.36 o
 -17   3   4       84.79       92.06     12.55 o
 -15   3   4        0.03       -1.75      5.00 o
 -13   3   4      378.73      404.86     16.74 o
 -11   3   4      227.71      230.37     26.00 o
  -9   3   4        0.06        4.31      2.73 o
  -7   3   4      537.90      535.37     11.45 o
  -5   3   4      530.92      527.09      8.85 o
  -3   3   4       21.88       19.03      2.36 o
  -1   3   4        0.41        6.25      1.89 o
   1   3   4       72.36       90.40      4.57 o
   3   3   4      703.10      718.61     10.99 o
   5   3   4     1117.84     1111.79     26.20 o
   7   3   4       50.54       36.91      3.54 o
   9   3   4      893.37      946.79     25.82 o
  11   3   4       68.98       72.52     16.97 o
  13   3   4       18.31       22.60      8.70 o
  15   3   4       64.17       69.33     12.32 o
 -16   4   4      167.25      133.85     17.16 o
 -14   4   4       65.76       78.89     13.56 o
 -12   4   4      697.81      732.78     22.07 o
 -10   4   4       64.51       79.00     12.48 o
  -8   4   4      438.72      482.90     11.43 o
  -6   4   4      486.74      485.37     18.72 o
  -4   4   4       88.63       67.76      3.12 o
  -2   4   4     1277.12     1346.82     22.12 o
   0   4   4     2073.08     2460.60     41.60 o
   2   4   4     3594.55     3623.61     41.98 o
   4   4   4     1821.37     1955.90     26.92 o
   6   4   4     2385.97     2286.18     29.39 o
   8   4   4      138.67      150.73      6.13 o
  10   4   4       11.31       11.30      2.82 o
  12   4   4        9.08        5.17      7.89 o
  14   4   4       29.46       30.92     10.11 o
 -15   5   4      178.27      139.13     21.42 o
 -13   5   4       38.07       51.23     11.95 o
 -11   5   4      597.21      519.32     20.65 o
  -9   5   4        2.73        3.29      1.90 o
  -7   5   4     1112.99     1141.95     18.16 o
  -5   5   4       43.73       58.28      5.69 o
  -3   5   4     2099.39     1914.34     30.60 o
  -1   5   4     2232.24     2355.56     32.68 o
   1   5   4     9319.75    10257.98     98.96 o
   3   5   4       16.60       13.44      2.49 o
   5   5   4     3245.58     3147.86     41.52 o
   7   5   4      165.00      150.44     11.33 o
   9   5   4       95.08       91.61      9.33 o
  11   5   4      522.56      546.16     31.14 o
  13   5   4      124.58      114.24     23.26 o
  15   5   4        9.53       10.84     14.48 o
 -16   6   4        6.59        8.40      9.57 o
 -14   6   4      649.00      595.55     34.29 o
 -12   6   4      584.22      589.15     23.02 o
 -10   6   4      493.65      481.08     20.73 o
  -8   6   4      885.10      898.02     15.66 o
  -6   6   4       43.84       63.51      9.44 o
  -4   6   4      705.91      691.46     11.73 o
  -2   6   4     1009.43      957.47     16.70 o
   0   6   4      793.40      768.41     12.58 o
   2   6   4       91.12      191.91      8.69 o
   4   6   4     1187.72     1069.83     14.59 o
   6   6   4     5684.27     5581.49     59.02 o
   8   6   4       23.90       13.47      3.79 o
  10   6   4      898.44      916.54     26.17 o
  12   6   4      140.33      152.84     11.69 o
  14   6   4       10.66       14.25     10.03 o
 -15   7   4        7.89        7.12      9.17 o
 -13   7   4      689.89      667.52     29.77 o
 -11   7   4       95.46       99.41     11.67 o
  -9   7   4       16.85       16.78      6.61 o
  -7   7   4     2437.24     2360.67     31.50 o
  -5   7   4      127.85      137.88      7.30 o
  -3   7   4      824.60      705.69     14.52 o
  -1   7   4     3523.79     3781.87     47.16 o
   1   7   4     1076.30     1045.65     16.87 o
   3   7   4      826.47      761.36     14.11 o
   5   7   4      234.22      200.21      6.21 o
   7   7   4      166.47      160.93      8.03 o
   9   7   4     1340.76     1352.86     29.97 o
  11   7   4      353.90      385.99     17.70 o
  13   7   4       85.44       93.80     24.07 o
 -14   8   4       20.10       22.02      7.92 o
 -12   8   4     6199.35     6125.76    144.88 o
 -10   8   4        2.51        5.65      7.71 o
  -8   8   4     3460.53     3304.73     55.53 o
  -6   8   4        2.75        4.30      3.40 o
  -4   8   4      175.07      180.17      9.15 o
  -2   8   4      381.37      395.88     10.73 o
   0   8   4      664.27      671.21     15.19 o
   2   8   4       15.97       14.68      2.97 o
   4   8   4    15357.82    15637.44    163.00 o
   6   8   4      190.65      190.52      7.63 o
   8   8   4     2173.43     2168.74     59.23 o
  10   8   4       56.96       55.91      8.47 o
  12   8   4       15.23       21.11      7.17 o
  14   8   4       25.82       20.67     12.34 o
 -13   9   4      261.67      316.75     32.75 o
 -11   9   4       12.61       13.20     12.99 o
  -9   9   4      170.25      180.80     18.14 o
  -7   9   4      244.41      259.91     17.38 o
  -5   9   4       14.48       16.84      3.81 o
  -3   9   4      148.68      169.25      7.45 o
  -1   9   4       99.07      121.40      6.02 o
   1   9   4      224.89      241.72     13.87 o
   3   9   4       41.36       83.01      6.68 o
   5   9   4      564.53      567.16     14.38 o
   7   9   4      183.93      165.48     10.61 o
   9   9   4      775.95      816.20     29.47 o
  11   9   4       15.19       18.94      7.33 o
  13   9   4        4.03       19.87      9.95 o
 -12  10   4      321.12      343.18     26.79 o
 -10  10   4       53.93       58.46     10.32 o
  -8  10   4      400.39      402.52     19.10 o
  -6  10   4      902.58      880.26     24.04 o
  -4  10   4      111.77       89.83      6.90 o
  -2  10   4     1337.75     1313.69     28.00 o
   0  10   4       59.23       58.88      6.24 o
   2  10   4     2974.91     2942.31     50.47 o
   4  10   4      347.52      328.76     13.12 o
   6  10   4       34.00       38.78      4.88 o
   8  10   4      694.55      689.65     21.14 o
  10  10   4      218.81      180.47     22.55 o
  12  10   4      105.55      112.38     17.85 o
 -13  11   4     1216.63     1297.33     68.59 o
 -11  11   4     2470.93     2769.93    114.86 o
  -9  11   4      903.24      942.12     31.91 o
  -7  11   4     1736.81     1716.86     36.47 o
  -5  11   4      135.98      122.90     13.26 o
  -3  11   4      102.09       92.36      8.97 o
  -1  11   4       80.04       98.85     11.10 o
   1  11   4       38.99       45.67      8.19 o
   3  11   4     4168.40     4171.34     68.29 o
   5  11   4     2204.60     2287.11     41.72 o
   7  11   4     1765.79     1851.93     42.37 o
   9  11   4      768.45      783.54     54.32 o
  11  11   4       70.02       92.96     17.42 o
 -12  12   4      579.34      653.59     50.43 o
 -10  12   4        3.83        4.89      9.03 o
  -8  12   4      268.78      290.91     20.90 o
  -6  12   4       90.63      101.73      8.83 o
  -4  12   4       16.34       20.26      5.85 o
  -2  12   4      308.27      311.30     14.38 o
   0  12   4      412.90      416.44     26.34 o
   2  12   4       36.47       60.56      7.70 o
   4  12   4      724.05      795.59     26.13 o
   6  12   4       51.12       66.97      7.40 o
   8  12   4      285.66      338.28     22.38 o
  10  12   4        0.52        7.53      9.24 o
  -9  13   4       92.85      111.84     18.73 o
  -7  13   4       66.06       74.93     10.24 o
  -5  13   4      431.83      388.45     20.05 o
  -3  13   4        9.09        1.16      5.52 o
  -1  13   4      129.14      136.94     15.04 o
   1  13   4      255.71      239.92     11.84 o
   3  13   4       32.33       11.20      5.59 o
   5  13   4        5.68       10.54      6.13 o
   7  13   4      191.23      213.53     23.36 o
   9  13   4        8.55       12.39     10.15 o
  -8  14   4        2.17       -2.24     10.12 o
  -6  14   4       41.82       17.38      8.06 o
  -4  14   4        4.84       -4.03      5.02 o
  -2  14   4       11.94        0.11      6.61 o
   0  14   4       35.10       22.98      9.17 o
   2  14   4        1.22        5.98      5.30 o
   4  14   4        0.03        2.50      5.81 o
   6  14   4      438.08      479.49     22.64 o
   8  14   4       53.35       42.83     12.50 o
  -7  15   4       10.08       17.46      7.56 o
  -5  15   4       86.07       65.63     10.78 o
  -3  15   4       68.18       57.76     11.09 o
  -1  15   4       37.47       29.74      9.39 o
   1  15   4      289.45      252.19     21.18 o
   3  15   4        3.01        8.75      5.99 o
   5  15   4        1.55       10.19      7.20 o
  -4  16   4       74.19       47.42     12.79 o
  -2  16   4       46.37       34.34     10.07 o
   0  16   4       48.93       29.54     10.56 o
   2  16   4       54.48       43.88     12.07 o
 -17   1   5        0.18        7.09      7.61 o
 -15   1   5      199.93      191.82     17.66 o
 -13   1   5      581.81      602.89     21.15 o
 -11   1   5      672.96      710.30     19.84 o
  -9   1   5      691.58      722.93     17.45 o
  -7   1   5     2077.50     2261.55     26.24 o
  -5   1   5       16.56       16.66      2.29 o
  -3   1   5     2305.72     2607.22     36.46 o
  -1   1   5      133.61       91.05      3.44 o
   1   1   5     9046.33     9812.85     97.21 o
   3   1   5     7037.54     7490.96     72.46 o
   5   1   5       41.54       33.66      4.01 o
   7   1   5     2557.86     2468.42     38.88 o
   9   1   5       71.88       76.58      5.26 o
  11   1   5       16.27       20.89      6.42 o
  13   1   5       18.32       33.94      9.26 o
 -16   2   5       26.11       25.11      6.37 o
 -14   2   5      754.15      759.91     25.17 o
 -12   2   5      413.11      422.11     17.20 o
 -10   2   5      108.16      144.05     23.63 o
  -8   2   5     1227.31     1167.40     16.99 o
  -6   2   5     3507.68     3752.09     47.95 o
  -4   2   5     1197.67     1441.49     25.21 o
  -2   2   5    10207.01    10977.07    127.59 o
   0   2   5      629.97      694.88     11.35 o
   2   2   5    24554.77    27045.77    252.91 o
   4   2   5        3.02       11.39      1.96 o
   6   2   5     2559.19     2425.66     32.47 o
   8   2   5     1523.90     1464.06     25.89 o
  10   2   5       15.50       16.75      5.25 o
  12   2   5      332.77      322.63     19.94 o
  14   2   5       58.29       54.82     12.46 o
 -17   3   5      140.50      131.88     16.79 o
 -15   3   5      416.71      436.70     17.97 o
 -13   3   5       93.12      103.58      9.34 o
 -11   3   5     2156.13     2142.84     48.69 o
  -9   3   5     2985.73     3007.00     68.88 o
  -7   3   5     2802.01     2670.37     33.07 o
  -5   3   5     1101.47     1322.52     49.12 o
  -3   3   5     1716.29     1635.13     19.93 o
  -1   3   5      835.74      762.85     12.09 o
   1   3   5     6820.37     7369.83     71.83 o
   3   3   5     3711.89     3664.98     39.32 o
   5   3   5     2876.61     2705.81     36.49 o
   7   3   5     8674.05     8478.07     98.30 o
   9   3   5      297.52      264.07     23.31 o
  11   3   5     1037.33     1032.75     39.50 o
  13   3   5      370.02      401.06     32.10 o
  15   3   5       10.00       15.19     10.56 o
 -16   4   5      913.94      939.75     41.14 o
 -14   4   5        2.74        0.11      6.45 o
 -12   4   5      654.24      655.58     29.33 o
 -10   4   5      503.42      493.57     25.98 o
  -8   4   5      145.16      120.70      6.93 o
  -6   4   5     1876.13     1974.92     26.48 o
  -4   4   5       63.77      104.54      8.30 o
  -2   4   5     4461.27     4329.33     50.69 o
   0   4   5     9830.05    10602.35    116.97 o
   2   4   5     1175.10     1104.10     15.54 o
   4   4   5     2124.02     1967.37     23.00 o
   6   4   5     1093.97     1010.36     16.63 o
   8   4   5     1100.90     1070.17     19.00 o
  10   4   5      262.72      249.88     11.50 o
  12   4   5      567.39      614.38     31.28 o
  14   4   5      225.37      205.49     20.12 o
 -15   5   5      356.40      311.67     25.33 o
 -13   5   5       54.96       45.08     12.46 o
 -11   5   5     3940.49     3855.94     79.06 o
  -9   5   5       85.08       97.20      6.72 o
  -7   5   5      680.44      736.55     21.88 o
  -5   5   5       55.77       53.71      2.96 o
  -3   5   5        2.57        3.42      1.93 o
  -1   5   5        8.15       11.84      2.09 o
   1   5   5     5420.26     5984.11     56.35 o
   3   5   5     1677.72     1740.76     20.14 o
   5   5   5     9069.50     8754.52     88.33 o
   7   5   5      344.35      352.42      8.99 o
   9   5   5      304.57      325.81     14.29 o
  11   5   5        2.29        2.61      4.63 o
  13   5   5       56.30       45.98     11.60 o
  15   5   5        3.08        2.30      8.46 o
 -16   6   5      210.78      240.77     24.14 o
 -14   6   5       24.40       19.90     10.74 o
 -12   6   5      642.14      616.81     23.82 o
 -10   6   5      361.82      362.11     18.14 o
  -8   6   5      279.32      279.56      8.07 o
  -6   6   5     1115.95     1309.56     68.36 o
  -4   6   5        1.33        0.82      1.63 o
  -2   6   5      103.92       86.76      3.93 o
   0   6   5     2087.36     2313.79     31.06 o
   2   6   5      320.88      294.08      7.13 o
   4   6   5     2877.74     2860.58     30.82 o
   6   6   5      912.14      862.74     17.92 o
   8   6   5      207.66      211.32      9.61 o
  10   6   5      486.77      538.70     19.66 o
  12   6   5       93.13      104.81      9.95 o
  14   6   5        0.95        4.19      8.41 o
 -15   7   5       27.98       27.42     11.92 o
 -13   7   5      593.66      630.94     25.21 o
 -11   7   5     1118.86     1150.56     36.19 o
  -9   7   5       54.19       77.16     10.34 o
  -7   7   5      746.45      789.85     17.58 o
  -5   7   5      105.13      136.80      8.60 o
  -3   7   5      418.58      414.58     10.14 o
  -1   7   5     4666.88     4837.09     58.75 o
   1   7   5        8.16       14.87      3.52 o
   3   7   5     3027.32     2940.21     37.18 o
   5   7   5     2896.95     2901.15     37.34 o
   7   7   5       26.75       19.08      4.03 o
   9   7   5      610.24      631.93     19.29 o
  11   7   5       81.37       76.67      9.65 o
  13   7   5      160.70      119.55     20.41 o
 -14   8   5        3.20        8.21      6.92 o
 -12   8   5     1968.38     1996.33     62.67 o
 -10   8   5       45.88       50.38     13.17 o
  -8   8   5      573.95      640.12     29.82 o
  -6   8   5      724.09      769.27     21.16 o
  -4   8   5      237.75      199.18      7.61 o
  -2   8   5      430.26      383.42      9.31 o
   0   8   5     1240.70     1331.29     31.01 o
   2   8   5      732.99      779.30     19.10 o
   4   8   5     4809.60     4561.33     61.53 o
   6   8   5       77.22       81.80      6.37 o
   8   8   5      850.02      869.14     25.57 o
  10   8   5      104.54      129.08     11.48 o
  12   8   5      242.38      281.04     18.76 o
  14   8   5       14.15       18.29     12.17 o
 -13   9   5      552.09      524.74     35.78 o
 -11   9   5      342.36      398.60     46.46 o
  -9   9   5        4.55        7.07      7.84 o
  -7   9   5     2527.95     2649.07     56.81 o
  -5   9   5       57.68       71.42      9.62 o
  -3   9   5     1003.00      971.01     19.07 o
  -1   9   5        6.59        0.83      2.58 o
   1   9   5      967.43     1000.82     21.50 o
   3   9   5      489.78      491.20     12.50 o
   5   9   5       29.27       24.47      4.27 o
   7   9   5      668.97      670.88     19.80 o
   9   9   5      553.52      572.43     21.60 o
  11   9   5       40.24       37.19      9.97 o
  13   9   5       66.57       73.77     13.52 o
 -12  10   5       18.96       43.54     13.29 o
 -10  10   5       49.06       42.01      9.27 o
  -8  10   5        4.05        2.98      3.92 o
  -6  10   5      941.47      942.54     22.15 o
  -4  10   5      150.19      144.40      8.19 o
  -2  10   5       17.38       12.56      4.54 o
   0  10   5        4.49        6.81      3.67 o
   2  10   5       33.04       36.93      5.98 o
   4  10   5      137.60      121.52      7.29 o
   6  10   5      335.33      329.99     11.05 o
   8  10   5        0.52        4.35      5.41 o
  10  10   5      205.84      222.63     22.59 o
  12  10   5       47.82       59.12     14.42 o
 -13  11   5      281.12      254.65     31.56 o
 -11  11   5     1043.77     1073.77     63.72 o
  -9  11   5       81.89       74.10     10.22 o
  -7  11   5      507.51      491.89     15.94 o
  -5  11   5       13.36       12.07      4.08 o
  -3  11   5       48.12       57.08      7.29 o
  -1  11   5        0.11        3.17      3.64 o
   1  11   5        0.48        5.17      3.90 o
   3  11   5      370.76      308.53     14.07 o
   5  11   5     2126.11     2198.95     59.94 o
   7  11   5        6.17        0.85      5.61 o
   9  11   5       90.77       63.34     16.61 o
  11  11   5        0.48        0.55     10.37 o
 -10  12   5       67.44       49.06     20.35 o
  -8  12   5      321.26      338.56     13.45 o
  -6  12   5       10.73       14.33      5.24 o
  -4  12   5       13.60        8.44      5.00 o
  -2  12   5       41.43       34.46      5.93 o
   0  12   5      692.59      668.12     17.90 o
   2  12   5       45.71       45.08      6.97 o
   4  12   5      547.44      546.99     21.08 o
   6  12   5       89.45       89.34      8.70 o
   8  12   5      244.37      282.77     22.85 o
  10  12   5       83.86       66.64     13.58 o
  -9  13   5       75.54       78.36     14.01 o
  -7  13   5       61.44       58.87     10.76 o
  -5  13   5      496.35      456.44     33.46 o
  -3  13   5       52.30       42.71      8.34 o
  -1  13   5       32.40       32.83      8.17 o
   1  13   5        0.01        3.92      4.59 o
   3  13   5      283.80      301.15     15.04 o
   5  13   5       85.42       81.36     12.73 o
   7  13   5      129.59      113.69     18.86 o
   9  13   5       21.76       18.90     10.54 o
  -8  14   5      190.52      214.33     14.20 o
  -6  14   5      247.94      249.83     17.50 o
  -4  14   5       47.99       51.86      8.26 o
  -2  14   5      160.72      146.22     16.64 o
   0  14   5       22.94       26.13      8.11 o
   2  14   5       52.25       39.83     10.01 o
   4  14   5      525.71      550.28     22.32 o
   6  14   5     1002.79      965.27     32.79 o
   8  14   5      295.01      295.65     22.90 o
  -7  15   5       13.05       19.09      7.94 o
  -5  15   5        1.51        7.08      7.27 o
  -3  15   5      151.04      138.79     19.09 o
  -1  15   5      100.66      130.13     16.76 o
   1  15   5      191.10      184.88     26.21 o
   3  15   5      182.59      187.93     12.66 o
   5  15   5      131.52      134.70     13.19 o
  -4  16   5      215.87      196.36     20.27 o
  -2  16   5        0.06       -6.90      6.90 o
   0  16   5        5.14       11.80      9.44 o
   2  16   5        4.66        1.55      8.46 o
 -16   0   6      100.09      129.10     22.19 o
 -14   0   6       92.36      106.66      9.49 o
 -12   0   6      460.73      505.04     21.50 o
 -10   0   6      545.91      552.09     21.96 o
  -8   0   6    19556.27    19574.12    403.21 o
  -6   0   6      756.87      728.01     23.50 o
  -4   0   6     4790.32     5560.77    116.62 o
  -2   0   6      711.37      665.50     13.45 o
   0   0   6     2024.70     1748.41     34.00 o
   2   0   6     4497.21     5167.39     68.62 o
   4   0   6     9748.25    10416.83    146.52 o
   6   0   6        1.86        3.20      3.33 o
   8   0   6    22796.22    22703.71    458.10 o
  10   0   6      140.07      146.90     14.95 o
 -17   1   6      105.57      126.21     15.31 o
 -15   1   6      595.69      585.53     20.87 o
 -13   1   6      955.14      985.29     29.10 o
 -11   1   6      242.95      263.36     15.24 o
  -9   1   6       25.48       38.41      8.26 o
  -7   1   6     1855.00     1668.56     29.28 o
  -5   1   6     4059.49     4352.21     58.71 o
  -3   1   6     6815.43     7781.36    101.05 o
  -1   1   6     6638.46     6910.76     83.54 o
   1   1   6      330.02      403.29     12.30 o
   3   1   6     9683.13    10309.48     97.42 o
   5   1   6       37.89       61.37      9.66 o
   7   1   6       31.43       41.04      5.60 o
   9   1   6     2804.86     2730.77     50.85 o
  11   1   6       62.53       74.05     13.17 o
  13   1   6     1576.38     1761.54     65.38 o
 -16   2   6       18.67       12.50      5.90 o
 -14   2   6      305.45      302.82     47.74 o
 -12   2   6      461.50      453.45     18.06 o
 -10   2   6     8120.28     8377.30    166.99 o
  -8   2   6      455.40      488.80     10.44 o
  -6   2   6      876.13     1028.33     21.31 o
  -4   2   6       38.72       42.35      3.24 o
  -2   2   6      278.08      290.53      6.27 o
   0   2   6       83.53       61.87      2.81 o
   2   2   6     2233.98     2849.25     46.51 o
   4   2   6     5008.04     5008.37     58.99 o
   6   2   6     6296.84     6042.14     83.91 o
   8   2   6      711.77      679.13     15.42 o
  10   2   6       72.41       70.65      8.92 o
  12   2   6      120.50      109.03     13.31 o
  14   2   6        0.48       -1.07      7.71 o
 -17   3   6       18.64       19.03      9.01 o
 -15   3   6        0.49        2.69      4.86 o
 -13   3   6       12.57        6.67      5.52 o
 -11   3   6      121.54      133.18      7.19 o
  -9   3   6     3580.45     3595.55     68.04 o
  -7   3   6      274.59      278.91      7.11 o
  -5   3   6     4392.22     4773.49    106.57 o
  -3   3   6      750.89      682.67     10.46 o
  -1   3   6       55.37       58.17      3.63 o
   1   3   6     2188.46     2421.59     26.83 o
   3   3   6       55.17       48.27      3.32 o
   5   3   6     1336.02     1354.79     18.44 o
   7   3   6     5845.30     5816.50     74.73 o
   9   3   6      118.40      126.12      7.29 o
  11   3   6     1165.07     1304.67     52.15 o
  13   3   6        0.11        3.61      6.84 o
  15   3   6        3.02        4.15      9.85 o
 -16   4   6      577.45      586.79     31.98 o
 -14   4   6        4.18        4.77      4.46 o
 -12   4   6     1128.56     1143.35     24.85 o
 -10   4   6     1453.99     1523.78     31.78 o
  -8   4   6       12.58       14.02      3.18 o
  -6   4   6     3833.82     4003.90     48.52 o
  -4   4   6      384.13      416.05     13.52 o
  -2   4   6     2200.59     2307.03     29.70 o
   0   4   6     2811.77     3077.92     38.26 o
   2   4   6      593.74      598.23     10.43 o
   4   4   6     2674.87     2763.29     30.66 o
   6   4   6     1407.65     1294.77     19.89 o
   8   4   6      136.66      147.02      9.82 o
  10   4   6     1103.35     1103.80     26.54 o
  12   4   6      474.15      514.31     28.77 o
  14   4   6      141.29      139.47     17.80 o
 -15   5   6      452.89      504.10     80.63 o
 -13   5   6        8.05       11.24      4.93 o
 -11   5   6     6685.57     6957.52    110.56 o
  -9   5   6      539.42      500.66     18.12 o
  -7   5   6     3082.43     3080.53     40.89 o
  -5   5   6     2553.05     2748.88     31.67 o
  -3   5   6     1302.67     1279.48     29.10 o
  -1   5   6     2589.90     2349.01     33.34 o
   1   5   6      438.82      495.98     11.27 o
   3   5   6     2232.64     2254.02     26.24 o
   5   5   6     8262.38     7829.77     85.62 o
   7   5   6       51.41       63.50      5.34 o
   9   5   6     1208.98     1204.69     29.98 o
  11   5   6       58.24       68.05      7.38 o
  13   5   6       94.54      107.13     16.69 o
  15   5   6       22.87       25.87     14.60 o
 -16   6   6       54.52       41.08     13.16 o
 -14   6   6        0.88        2.45      8.22 o
 -12   6   6       12.27        8.34      6.02 o
 -10   6   6     2486.18     2591.97     48.86 o
  -8   6   6      327.39      323.91     11.55 o
  -6   6   6     8101.25     8345.10     90.00 o
  -4   6   6      180.23      176.34      7.88 o
  -2   6   6     3185.15     3086.34     31.71 o
   0   6   6        0.74        7.89      2.54 o
   2   6   6      643.44      645.93     14.81 o
   4   6   6      148.50      164.65      5.98 o
   6   6   6     1134.70     1073.83     17.41 o
   8   6   6     1187.75     1196.01     18.83 o
  10   6   6     1589.85     1635.33     38.39 o
  12   6   6      206.17      187.52     12.22 o
  14   6   6      176.46      189.29     22.04 o
 -15   7   6       15.57       20.93     10.82 o
 -13   7   6       29.05       17.80      7.62 o
 -11   7   6       50.38       60.38     11.61 o
  -9   7   6      210.56      223.01      9.79 o
  -7   7   6       44.31       44.17      6.57 o
  -5   7   6      481.08      513.03     11.01 o
  -3   7   6      136.64      155.21      6.88 o
  -1   7   6      201.24      159.83      6.02 o
   1   7   6      109.36      119.49      6.29 o
   3   7   6      425.85      411.03     15.63 o
   5   7   6       20.93       24.34      4.60 o
   7   7   6      716.90      683.45     14.18 o
   9   7   6       45.49       46.04      7.06 o
  11   7   6        1.76        1.12      5.38 o
  13   7   6       68.13       74.23     27.59 o
 -14   8   6       96.11       98.77     46.22 o
 -12   8   6      424.19      422.05     26.37 o
 -10   8   6        0.08        8.50      7.84 o
  -8   8   6       17.53       17.84      4.60 o
  -6   8   6       17.95       16.52      4.36 o
  -4   8   6       61.06       61.09      4.87 o
  -2   8   6        7.85       12.19      2.68 o
   0   8   6       51.51       53.58      4.10 o
   2   8   6       43.27       50.73      5.08 o
   4   8   6      240.09      208.35      8.38 o
   6   8   6      125.73      124.01      6.93 o
   8   8   6        9.61       16.74      5.03 o
  10   8   6       75.16       75.05      9.58 o
  12   8   6       56.10       71.15     13.01 o
 -13   9   6        0.55        0.35      8.77 o
 -11   9   6       75.85       93.20     28.18 o
  -9   9   6       94.16       91.80      9.20 o
  -7   9   6      670.10      668.47     20.43 o
  -5   9   6       16.27       20.10      4.09 o
  -3   9   6       13.29        8.31      2.95 o
  -1   9   6       13.41        8.37      3.02 o
   1   9   6       63.74       71.05      7.41 o
   3   9   6        3.61        1.31      3.16 o
   5   9   6      108.78      111.12      9.80 o
   7   9   6       26.03       28.89      4.34 o
   9   9   6      427.83      431.11     19.12 o
  11   9   6       11.82       21.38      8.92 o
  13   9   6       19.43       29.47     10.71 o
 -12  10   6       89.21       84.61     21.36 o
 -10  10   6       61.48       61.94     14.13 o
  -8  10   6        5.72        1.00      3.81 o
  -6  10   6       55.75       49.03      6.36 o
  -4  10   6       12.98       19.06      4.37 o
  -2  10   6      217.37      205.10     16.38 o
   0  10   6      357.07      366.92     16.72 o
   2  10   6        1.37        6.78      4.08 o
   4  10   6      295.04      301.81     11.30 o
   6  10   6        3.47        8.17      3.93 o
   8  10   6       12.23       17.35      5.89 o
  10  10   6        0.11        4.91     10.02 o
  12  10   6       27.85       17.73     11.38 o
 -11  11   6        1.29        7.83     16.26 o
  -9  11   6        1.36        6.82      6.55 o
  -7  11   6       30.68       28.40      6.21 o
  -5  11   6       58.37       70.24     10.64 o
  -3  11   6       84.39       78.65      7.94 o
  -1  11   6      547.52      538.94     15.61 o
   1  11   6      161.74      155.18     10.09 o
   3  11   6      210.95      225.75     12.52 o
   5  11   6       87.51       96.97      8.35 o
   7  11   6       63.14       57.13      5.62 o
   9  11   6       56.29       69.72     11.29 o
  11  11   6       82.54       65.06     16.58 o
 -10  12   6       67.87       65.46     20.29 o
  -8  12   6      160.67      164.99     13.22 o
  -6  12   6      396.86      408.93     15.56 o
  -4  12   6        6.90        4.26      5.33 o
  -2  12   6      465.27      466.18     15.83 o
   0  12   6        0.12        4.21      5.27 o
   2  12   6      112.64       92.52      8.94 o
   4  12   6        1.63        4.40      5.65 o
   6  12   6        0.01        5.46      5.74 o
   8  12   6      217.77      219.31     19.27 o
  10  12   6       52.01       49.33     12.84 o
  -9  13   6       19.27       21.22     10.28 o
  -7  13   6       36.50       41.73      9.16 o
  -5  13   6      378.26      366.80     19.97 o
  -3  13   6       73.69       79.53      9.01 o
  -1  13   6        2.20        4.10      5.68 o
   1  13   6        7.57        0.53      4.56 o
   3  13   6      147.73      159.41     12.68 o
   5  13   6        0.08        4.10      6.31 o
   7  13   6        0.05       11.98      9.26 o
   9  13   6       61.74       80.05     14.59 o
  -8  14   6        2.35        6.38      6.43 o
  -6  14   6      149.95      157.70     14.70 o
  -4  14   6        5.55        9.71      6.14 o
  -2  14   6        6.35       13.22      8.01 o
   0  14   6       69.72       59.08     10.53 o
   2  14   6       14.02       13.89      5.87 o
   4  14   6       12.08       13.19      7.26 o
   6  14   6      694.80      765.26     32.97 o
  -7  15   6       95.46       96.35     19.97 o
  -5  15   6        1.14        8.73      7.40 o
  -3  15   6        0.28        5.06      7.20 o
  -1  15   6       21.58       15.14      9.82 o
   1  15   6      185.41      162.59     16.55 o
   3  15   6        7.75       14.25      7.24 o
   5  15   6       44.35       31.55      8.68 o
  -2  16   6       20.52       30.20     10.51 o
   0  16   6        4.68        4.34      8.87 o
   2  16   6       32.46       33.84     11.55 o
 -17   1   7       28.71       17.80     15.37 o
 -15   1   7      873.24      919.59     27.98 o
 -13   1   7     1637.02     1620.83     40.87 o
 -11   1   7      479.34      462.55     25.50 o
  -9   1   7    10052.96     9972.05    131.84 o
  -7   1   7       31.14       40.20      5.05 o
  -5   1   7     1882.72     2169.64     32.18 o
  -3   1   7     1030.11     1191.21     34.92 o
  -1   1   7      822.53      879.94     12.49 o
   1   1   7     3675.68     3952.67     40.22 o
   3   1   7     6236.61     7164.26    113.65 o
   5   1   7     1515.33     1413.41     21.88 o
   7   1   7     7961.06     7664.89    117.06 o
   9   1   7       25.18       33.42      6.40 o
  11   1   7      141.79      162.21     18.27 o
  13   1   7      130.01      157.94     16.26 o
 -16   2   7      148.06      164.26     12.13 o
 -14   2   7     2399.65     2483.42     57.53 o
 -12   2   7       68.59       53.14      7.66 o
 -10   2   7     6347.57     6369.06     87.43 o
  -8   2   7      632.56      596.54     27.23 o
  -6   2   7     4538.53     4410.33     61.94 o
  -4   2   7     3232.13     3658.04     42.77 o
  -2   2   7     6238.17     7171.88     70.61 o
   0   2   7     1660.36     1472.07     19.00 o
   2   2   7     5293.43     6084.63     57.00 o
   4   2   7      785.57      717.18     14.25 o
   6   2   7     5286.82     5045.53     65.05 o
   8   2   7      354.15      317.16     10.09 o
  10   2   7     2177.70     2231.85     63.69 o
  12   2   7       79.58       75.83     15.66 o
  14   2   7      939.75     1070.45     49.24 o
 -17   3   7      181.42      170.72     17.03 o
 -15   3   7        3.34        5.34      5.14 o
 -13   3   7      155.35      118.70     10.58 o
 -11   3   7      226.42      255.78     10.09 o
  -9   3   7     2858.69     2973.15     40.35 o
  -7   3   7     9728.64     9714.36    117.80 o
  -5   3   7    11373.55    11947.04    124.48 o
  -3   3   7     1658.46     1867.02     23.30 o
  -1   3   7     7721.45     8188.04     98.35 o
   1   3   7       67.20      147.23      5.15 o
   3   3   7     1924.33     1891.80     26.43 o
   5   3   7     1842.47     1978.29     26.67 o
   7   3   7      220.09      188.87      7.56 o
   9   3   7     7536.31     7430.41    104.11 o
  11   3   7      458.66      506.49     27.34 o
  13   3   7      278.06      271.62     27.17 o
  15   3   7      174.08      194.49     21.60 o
 -16   4   7        2.89        6.90      8.44 o
 -14   4   7        4.52        4.61      4.49 o
 -12   4   7     1486.11     1496.18     31.11 o
 -10   4   7        0.50        3.85      3.29 o
  -8   4   7     1962.21     2037.44     33.18 o
  -6   4   7      868.08      760.88     13.83 o
  -4   4   7     2072.80     2333.23     29.10 o
  -2   4   7     2843.12     3023.70     35.16 o
   0   4   7      390.84      246.56      6.88 o
   2   4   7     1293.52     1303.93     18.92 o
   4   4   7     7087.51     7268.88     78.85 o
   6   4   7     1257.46     1165.60     20.61 o
   8   4   7     2136.56     2068.98     37.55 o
  10   4   7      633.07      619.62     18.58 o
  12   4   7        0.40        5.19      7.11 o
  14   4   7      374.60      397.87     34.41 o
 -15   5   7       13.14       25.17     12.40 o
 -13   5   7      233.04      219.98     15.72 o
 -11   5   7      451.02      467.31     26.92 o
  -9   5   7      509.34      486.85     15.91 o
  -7   5   7       93.83       71.07      4.05 o
  -5   5   7       62.62       72.47      3.92 o
  -3   5   7       49.59       57.39      3.01 o
  -1   5   7      551.59      475.63     10.38 o
   1   5   7       35.78       56.29      3.99 o
   3   5   7      298.74      280.54      7.72 o
   5   5   7       32.13       28.76      3.79 o
   7   5   7        2.79        5.16      3.14 o
   9   5   7      255.14      242.23     11.71 o
  11   5   7      930.15      965.26     25.42 o
  13   5   7        1.27       -2.02      7.38 o
 -16   6   7       13.40        4.27      9.65 o
 -14   6   7      334.54      300.86     53.99 o
 -12   6   7       32.58       35.12      7.94 o
 -10   6   7       70.77      125.61     12.29 o
  -8   6   7       18.29       15.99      3.84 o
  -6   6   7     2428.03     2656.74     34.01 o
  -4   6   7       51.48       61.35      6.01 o
  -2   6   7       88.46       97.70      4.85 o
   0   6   7      251.72      253.41      7.29 o
   2   6   7     1140.42     1205.22     17.99 o
   4   6   7       10.70       14.37      2.82 o
   6   6   7      110.28      120.31      6.43 o
   8   6   7      948.88      912.22     20.56 o
  10   6   7      535.34      513.92     25.16 o
  12   6   7       28.80       29.75      6.89 o
  14   6   7        5.94        5.85      9.79 o
 -15   7   7       27.64       29.29     11.89 o
 -13   7   7        6.82        8.76      7.21 o
 -11   7   7      555.21      583.48     25.22 o
  -9   7   7        0.07        9.32      4.16 o
  -7   7   7       53.79       59.05      5.71 o
  -5   7   7      887.48      902.31     19.96 o
  -3   7   7       99.23       88.69      9.90 o
  -1   7   7      679.67      674.81     13.87 o
   1   7   7       22.16       14.02      3.27 o
   3   7   7      658.96      676.76     19.18 o
   5   7   7      221.70      251.75      9.01 o
   7   7   7      319.97      304.75     13.93 o
   9   7   7       33.60       30.94      6.23 o
  11   7   7      135.17      127.09     11.80 o
  13   7   7      242.12      271.16     26.93 o
 -14   8   7        1.03        4.25      7.82 o
 -12   8   7        0.22       -0.32      8.15 o
 -10   8   7      578.67      622.84     20.09 o
  -8   8   7      142.00      134.66     24.36 o
  -6   8   7      802.83      717.29     18.96 o
  -4   8   7      195.78      193.27     11.27 o
  -2   8   7      619.20      599.06     12.88 o
   0   8   7     1332.46     1265.47     21.12 o
   2   8   7       26.73       36.85      4.59 o
   4   8   7      404.35      391.59     15.12 o
   6   8   7      420.05      431.82     12.27 o
   8   8   7      199.05      214.98     14.48 o
  10   8   7       75.75       89.56     10.51 o
  12   8   7      192.33      179.39     17.62 o
 -13   9   7       38.49       34.28     12.09 o
 -11   9   7      453.43      473.30     28.72 o
  -9   9   7      370.42      387.05     15.03 o
  -7   9   7      534.98      526.45     18.31 o
  -5   9   7     1044.99     1021.29     18.62 o
  -3   9   7      374.04      346.83      9.76 o
  -1   9   7      670.35      655.48     17.05 o
   1   9   7       71.95       67.35      6.17 o
   3   9   7        9.27        6.54      4.01 o
   5   9   7      624.15      671.37     16.98 o
   7   9   7      171.14      161.80      9.27 o
   9   9   7      305.18      332.21     17.40 o
  11   9   7      279.94      287.03     20.13 o
 -12  10   7       19.30       33.58     16.38 o
 -10  10   7      173.33      178.14     19.79 o
  -8  10   7       14.93       11.94      4.70 o
  -6  10   7      296.27      293.21     12.04 o
  -4  10   7       59.25       70.02      5.67 o
  -2  10   7      162.41      176.70     10.03 o
   0  10   7      304.99      294.79     12.30 o
   2  10   7       25.40       24.84      4.87 o
   4  10   7      342.28      337.91     13.87 o
   6  10   7      196.67      205.71     13.89 o
   8  10   7      106.64      111.16     11.55 o
  10  10   7      135.49      160.49     20.34 o
  12  10   7       13.29       16.35     17.50 o
 -11  11   7        6.91        5.50     10.98 o
  -9  11   7        4.07        8.45      5.33 o
  -7  11   7        0.03        1.88      4.12 o
  -5  11   7        1.17        3.85      3.81 o
  -3  11   7       45.57       56.81      7.08 o
  -1  11   7       11.96       13.51      4.10 o
   1  11   7       13.59        7.19      4.63 o
   3  11   7        2.91        1.63      4.46 o
   5  11   7        4.75        1.30      4.83 o
   7  11   7        9.02        7.28      4.10 o
   9  11   7        1.75        8.50      7.71 o
  11  11   7        0.01        7.58     11.00 o
 -10  12   7      120.83       85.55     16.82 o
  -8  12   7       17.11       27.64      7.02 o
  -6  12   7      151.41      127.81     24.67 o
  -4  12   7        6.03       10.16      5.83 o
  -2  12   7       66.08       59.54      6.97 o
   0  12   7       31.36       21.07      5.26 o
   2  12   7       15.51       18.55      5.82 o
   4  12   7        3.59       -3.02      5.05 o
   6  12   7      113.55      122.03     11.21 o
   8  12   7       10.81        6.59      9.13 o
  10  12   7       67.51       51.75     16.38 o
  -9  13   7      117.84      100.31     15.07 o
  -7  13   7        3.54        2.77      6.53 o
  -5  13   7        0.35        4.81      6.78 o
  -3  13   7        1.44        1.36      5.00 o
  -1  13   7      127.98      135.38     14.71 o
   1  13   7      142.90      126.81     10.04 o
   3  13   7        2.58        8.18      6.31 o
   5  13   7       92.15       93.11     10.92 o
   7  13   7       29.95       27.75     10.40 o
  -8  14   7        0.90        9.87      7.48 o
  -6  14   7        6.01        2.75      7.33 o
  -4  14   7       48.59       45.91     11.85 o
  -2  14   7       83.54       64.29     13.26 o
   0  14   7       75.74       75.32     11.56 o
   2  14   7       17.16       20.11      6.40 o
   4  14   7      215.32      242.34     16.04 o
   6  14   7       79.58       72.62     10.17 o
  -5  15   7       27.90       25.20      8.70 o
  -3  15   7        2.90        0.85      7.23 o
  -1  15   7       35.65       50.65     12.12 o
   1  15   7       59.79       46.87     10.38 o
   3  15   7      181.16      178.42     13.92 o
   5  15   7        0.08        0.02      6.75 o
  -2  16   7       67.24       52.89     14.15 o
   0  16   7        0.64        2.70      8.19 o
 -16   0   8      554.26      496.60     39.75 o
 -14   0   8       58.21       61.37      8.89 o
 -12   0   8      419.02      384.90     19.66 o
 -10   0   8        1.34        5.19      3.99 o
  -8   0   8    20581.61    20656.51    413.17 o
  -6   0   8     5135.18     5243.63    113.25 o
  -4   0   8    43865.64    47860.63    850.21 o
  -2   0   8     2566.50     2818.78     40.79 o
   0   0   8    17510.81    18518.67    232.71 o
   2   0   8     3865.26     4565.08     62.87 o
   4   0   8     4409.99     4279.43     65.36 o
   6   0   8      112.01      151.53     11.76 o
   8   0   8     4422.01     4238.92    108.93 o
  10   0   8     2765.78     2839.77    115.99 o
 -17   1   8       33.87       44.96     11.32 o
 -15   1   8       36.66       35.68      7.19 o
 -13   1   8     1033.71     1018.77     24.08 o
 -11   1   8     1366.06     1369.89     29.91 o
  -9   1   8     3152.49     3191.08     53.66 o
  -7   1   8      426.76      473.60     15.77 o
  -5   1   8      616.77      561.89     12.15 o
  -3   1   8     6869.31     8111.81     83.98 o
  -1   1   8     3240.51     3692.87     40.66 o
   1   1   8     1237.24     1018.75     14.27 o
   3   1   8      257.63      342.52     11.53 o
   5   1   8     4826.85     4794.13     60.83 o
   7   1   8       93.12      100.85     16.60 o
   9   1   8      250.68      239.84     13.79 o
  11   1   8       80.10       62.77     13.53 o
 -16   2   8      160.20      156.89     16.55 o
 -14   2   8       46.77       56.69     15.96 o
 -12   2   8        1.81        2.52      3.93 o
 -10   2   8     1439.15     1479.97     30.00 o
  -8   2   8     1413.44     1406.09     33.40 o
  -6   2   8     1024.62      948.17     16.38 o
  -4   2   8        0.55        2.56      1.31 o
  -2   2   8     5966.44     6596.43     65.79 o
   0   2   8      368.59      339.12      7.02 o
   2   2   8        5.08        1.45      1.50 o
   4   2   8      422.63      538.15     11.40 o
   6   2   8      637.45      642.41     23.79 o
   8   2   8      668.82      659.87     17.10 o
  10   2   8      765.70      793.28     33.06 o
  12   2   8      174.31      138.60     19.70 o
  14   2   8      512.71      476.67     30.85 o
 -15   3   8        1.21        4.99      5.45 o
 -13   3   8      416.92      385.48     21.61 o
 -11   3   8      530.14      485.42     19.99 o
  -9   3   8      378.44      379.34     22.92 o
  -7   3   8     6877.25     6896.74    114.39 o
  -5   3   8     4178.30     4592.92     51.36 o
  -3   3   8     2648.54     2893.37     49.56 o
  -1   3   8     1079.03     1039.37     16.22 o
   1   3   8       72.61       49.28      3.25 o
   3   3   8     3160.83     3343.27     36.88 o
   5   3   8      367.52      336.52     10.23 o
   7   3   8      132.75      142.27      7.24 o
   9   3   8     1100.09     1044.53     27.69 o
  11   3   8      393.16      397.34     33.46 o
  13   3   8      104.72       93.51     18.63 o
  15   3   8       27.38       14.60     11.04 o
 -16   4   8        2.59        0.68      8.46 o
 -14   4   8      204.16      192.65     18.45 o
 -12   4   8      981.92      974.43     23.59 o
 -10   4   8      460.23      463.09     15.64 o
  -8   4   8      648.58      641.79     30.62 o
  -6   4   8        4.56        4.87      2.39 o
  -4   4   8      209.92      236.29      9.45 o
  -2   4   8        0.94        5.17      2.34 o
   0   4   8     1039.44     1122.70     14.95 o
   2   4   8      211.88      176.66      8.36 o
   4   4   8      274.56      318.90     15.28 o
   6   4   8      146.95      149.82      7.32 o
   8   4   8        0.25        7.88      3.73 o
  10   4   8       76.53       75.81      7.13 o
  12   4   8        1.97        5.10      9.73 o
  14   4   8       18.68       18.27     13.17 o
 -15   5   8      341.97      325.89     29.25 o
 -13   5   8      107.11      126.45     15.19 o
 -11   5   8        0.79        5.21      4.04 o
  -9   5   8      127.94      126.52      9.62 o
  -7   5   8        2.66       12.24      3.65 o
  -5   5   8     3008.24     2797.66     35.11 o
  -3   5   8        3.87       11.00      2.41 o
  -1   5   8     3140.72     3385.15     39.43 o
   1   5   8      832.38      821.78     14.77 o
   3   5   8       70.01      113.93      5.72 o
   5   5   8       41.76       35.39      4.10 o
   7   5   8       80.27       81.77      6.50 o
   9   5   8       45.65       54.34      6.85 o
  11   5   8      865.10      870.58     23.70 o
  13   5   8      328.00      284.79     32.39 o
 -16   6   8      163.12      145.67     20.49 o
 -14   6   8      124.31      148.82     21.77 o
 -12   6   8       68.65       62.45      7.83 o
 -10   6   8     1763.93     1841.65     39.22 o
  -8   6   8       21.96       25.18      4.26 o
  -6   6   8     7251.90     7257.16     93.43 o
  -4   6   8     1086.07     1025.94     19.48 o
  -2   6   8     1077.55     1072.32     17.05 o
   0   6   8     1779.08     1825.99     27.03 o
   2   6   8       31.01       21.19      3.20 o
   4   6   8      271.66      249.52      8.45 o
   6   6   8     2289.91     2296.16     34.79 o
   8   6   8       83.25       75.14      7.06 o
  10   6   8     2600.84     2673.47     55.33 o
  12   6   8       60.82       52.03     13.65 o
  14   6   8      208.83      238.39     32.63 o
 -15   7   8      117.69       91.92     21.12 o
 -13   7   8       16.96       12.47      7.11 o
 -11   7   8     1352.06     1406.30     32.76 o
  -9   7   8      353.76      379.23     18.13 o
  -7   7   8      268.32      253.97     11.03 o
  -5   7   8     2065.78     2041.62     30.79 o
  -3   7   8      228.68      256.86      7.01 o
  -1   7   8     1292.62     1324.64     21.85 o
   1   7   8      358.54      304.54      9.84 o
   3   7   8      274.00      249.17      8.46 o
   5   7   8     2515.55     2557.76     37.05 o
   7   7   8       28.22       27.14      4.65 o
   9   7   8      372.16      364.32     18.42 o
  11   7   8      715.47      762.68     25.93 o
  13   7   8       68.21       40.58     19.10 o
 -14   8   8       16.51       12.55      8.99 o
 -12   8   8        1.00       20.66      9.69 o
 -10   8   8       22.74       24.77      5.91 o
  -8   8   8      615.24      624.78     19.71 o
  -6   8   8       75.76       59.31      6.66 o
  -4   8   8        0.47       -1.62      2.94 o
  -2   8   8      134.52      125.64      6.28 o
   0   8   8      218.48      199.59      7.65 o
   2   8   8      217.45      225.76      9.80 o
   4   8   8       43.78       43.97      5.28 o
   6   8   8       52.82       51.86      5.77 o
   8   8   8        4.08        0.19      3.33 o
  10   8   8        9.32       12.08      6.45 o
  12   8   8      150.28      126.94     15.74 o
 -13   9   8        2.86       -1.04      8.41 o
 -11   9   8        0.28       -0.52      9.91 o
  -9   9   8      197.49      201.76     14.72 o
  -7   9   8       54.44       53.68      7.73 o
  -5   9   8      769.60      751.94     20.84 o
  -3   9   8       40.75       52.65      4.35 o
  -1   9   8       99.06       96.49      6.04 o
   1   9   8       74.38       79.09      7.67 o
   3   9   8       41.95       33.10      5.86 o
   5   9   8        4.72        4.89      3.69 o
   7   9   8      117.83      117.01      8.02 o
   9   9   8      112.06      115.61     15.71 o
  11   9   8      117.00       96.30     14.07 o
 -12  10   8        2.00       18.99     15.43 o
 -10  10   8      298.55      316.02     24.69 o
  -8  10   8      155.77      148.81     23.09 o
  -6  10   8       21.27       14.58      5.37 o
  -4  10   8      291.80      283.54     11.12 o
  -2  10   8       81.32       77.31      7.35 o
   0  10   8      381.20      371.20     14.07 o
   2  10   8       22.54       13.36      4.42 o
   4  10   8      252.44      259.75     17.98 o
   6  10   8       88.66       87.79      7.66 o
   8  10   8        0.06       -0.70      5.85 o
  10  10   8       21.01       31.01     12.67 o
 -11  11   8       31.90       24.93     12.41 o
  -9  11   8      312.19      315.24     15.33 o
  -7  11   8       66.55       50.96      7.19 o
  -5  11   8      238.45      223.06     14.85 o
  -3  11   8       42.96       47.84      9.92 o
  -1  11   8      719.98      743.39     15.73 o
   1  11   8      117.18      101.36      9.05 o
   3  11   8      278.98      296.26     13.72 o
   5  11   8      282.58      302.16     15.61 o
   7  11   8        0.56        4.94      4.62 o
   9  11   8       28.15       37.92      9.86 o
 -10  12   8      199.28      206.12     31.62 o
  -8  12   8       12.69       20.59      6.70 o
  -6  12   8      788.55      828.22     46.66 o
  -4  12   8       65.75       78.17      8.73 o
  -2  12   8      171.02      160.05     12.01 o
   0  12   8      111.03      117.85     16.06 o
   2  12   8        4.92        9.23      5.22 o
   4  12   8      230.75      245.86     15.50 o
   6  12   8      286.27      323.87     15.34 o
   8  12   8       14.97       16.41      9.38 o
  -9  13   8        0.20        8.70      5.97 o
  -7  13   8      377.90      428.55     35.95 o
  -5  13   8      193.30      199.24     15.98 o
  -3  13   8        3.98        6.46      5.04 o
  -1  13   8      173.86      186.56     19.10 o
   1  13   8       27.21       28.30      6.65 o
   3  13   8        6.77        7.73      6.31 o
   5  13   8      301.70      314.94     17.68 o
   7  13   8        5.25        2.95      9.06 o
  -8  14   8       18.61       10.97      8.06 o
  -6  14   8      238.11      267.58     18.57 o
  -4  14   8       31.10       36.94      7.82 o
  -2  14   8       68.34       64.09     11.10 o
   0  14   8        0.11        0.89      6.68 o
   2  14   8       24.55       14.83      6.21 o
   4  14   8      246.11      251.48     24.37 o
   6  14   8        3.53       12.31      7.29 o
  -5  15   8       75.31       64.93     15.56 o
  -3  15   8       43.22       38.32     11.34 o
  -1  15   8        2.01        1.94      7.57 o
   1  15   8        4.11        8.64      7.43 o
   3  15   8       60.51       44.63      9.02 o
 -17   1   9       13.06       23.68      9.03 o
 -15   1   9      139.55      147.82     12.12 o
 -13   1   9      125.24      130.76     13.72 o
 -11   1   9      394.06      379.39     13.90 o
  -9   1   9      844.88      827.88     59.96 o
  -7   1   9     1005.91      956.75     26.82 o
  -5   1   9     1113.90     1087.98     16.51 o
  -3   1   9       37.76       31.46      2.61 o
  -1   1   9     1900.86     1899.33     21.44 o
   1   1   9      761.63      750.66     11.37 o
   3   1   9      801.07      923.98     13.90 o
   5   1   9      663.69      639.95     18.55 o
   7   1   9      766.68      722.66     17.59 o
   9   1   9     1227.54     1192.61     34.37 o
  11   1   9      295.11      307.93     25.16 o
 -16   2   9      190.21      169.44     13.15 o
 -14   2   9      218.79      210.45     14.29 o
 -12   2   9      187.55      182.03      9.33 o
 -10   2   9     1474.45     1519.01     27.46 o
  -8   2   9      249.61      230.77     11.72 o
  -6   2   9     2124.11     2189.82     27.94 o
  -4   2   9      148.17      108.50      4.04 o
  -2   2   9     1358.30     1577.77     34.40 o
   0   2   9     2576.78     2587.41     29.56 o
   2   2   9     1433.57     1392.17     17.10 o
   4   2   9     1424.60     1415.46     25.29 o
   6   2   9     2296.38     2335.22     38.22 o
   8   2   9     1250.90     1205.24     26.32 o
  10   2   9      885.22      908.90     30.24 o
  12   2   9        0.85       -1.31      8.19 o
  14   2   9       13.56       14.36     10.20 o
 -15   3   9      417.80      444.01     20.38 o
 -13   3   9       60.30       38.51     11.34 o
 -11   3   9      121.05       98.88      7.58 o
  -9   3   9      750.71      749.63     20.27 o
  -7   3   9     7845.88     7659.33    117.85 o
  -5   3   9     4885.36     4873.87     47.45 o
  -3   3   9     9445.13     9792.87    101.64 o
  -1   3   9     3390.61     3397.14     38.98 o
   1   3   9     2909.20     2964.77     35.48 o
   3   3   9      846.99      935.38     15.89 o
   5   3   9      381.75      378.21     11.23 o
   7   3   9      515.06      497.67     18.41 o
   9   3   9     1386.52     1296.01     28.73 o
  11   3   9      995.51     1056.54     42.35 o
  13   3   9      253.21      281.11     28.95 o
 -16   4   9       79.13       68.79      8.90 o
 -14   4   9      368.22      376.05     18.38 o
 -12   4   9     1135.05     1188.62     27.73 o
 -10   4   9      958.02      922.47     24.09 o
  -8   4   9     4058.66     3999.28     79.39 o
  -6   4   9        0.18        2.47      2.59 o
  -4   4   9      790.93      807.69     12.65 o
  -2   4   9     1679.06     1845.90     24.37 o
   0   4   9     1848.61     1873.49     22.53 o
   2   4   9     1474.93     1421.84     17.38 o
   4   4   9      270.23      323.30      9.62 o
   6   4   9     1854.98     1820.98     33.32 o
   8   4   9      630.33      573.01     18.86 o
  10   4   9        3.47       11.29      4.90 o
  12   4   9       48.72       25.04     13.05 o
  14   4   9       42.39       35.01     14.95 o
 -15   5   9       13.47        6.86      8.85 o
 -13   5   9       44.94       54.24      6.35 o
 -11   5   9      227.67      237.28     12.00 o
  -9   5   9       48.43       52.74      6.72 o
  -7   5   9     2461.71     2376.17     40.48 o
  -5   5   9     2257.46     2229.15     29.69 o
  -3   5   9      408.58      419.71      9.38 o
  -1   5   9     5683.58     6073.64     62.76 o
   1   5   9       69.96       63.36      4.31 o
   3   5   9      170.35      142.88      6.56 o
   5   5   9      572.22      618.43     14.53 o
   7   5   9       12.13       17.38      4.10 o
   9   5   9      723.09      684.76     21.60 o
  11   5   9      650.31      620.48     39.10 o
  13   5   9        0.51       -0.71     11.04 o
 -14   6   9       16.92       29.59      6.54 o
 -12   6   9       20.83       14.45      4.89 o
 -10   6   9      441.75      427.12     23.77 o
  -8   6   9      554.60      541.52     26.26 o
  -6   6   9     3776.30     3750.48     71.20 o
  -4   6   9     1204.18     1288.99     24.13 o
  -2   6   9      128.76      164.01      6.87 o
   0   6   9      125.11       93.51      5.17 o
   2   6   9       83.50       88.17      6.37 o
   4   6   9       30.06       49.23      5.13 o
   6   6   9      601.62      596.86     20.61 o
   8   6   9      277.54      273.59     13.56 o
  10   6   9     1132.80     1151.02     57.22 o
  12   6   9      115.24      136.34     26.11 o
 -15   7   9       66.69       48.10     14.17 o
 -13   7   9      366.71      395.61     21.14 o
 -11   7   9      729.68      745.46     24.67 o
  -9   7   9      304.83      333.90     29.26 o
  -7   7   9      563.94      549.62     26.44 o
  -5   7   9       24.19       17.36      4.66 o
  -3   7   9       29.82       23.20      4.36 o
  -1   7   9       10.02       26.79      3.77 o
   1   7   9     1311.21     1361.47     23.81 o
   3   7   9      251.22      232.55      8.62 o
   5   7   9       55.29       76.34      8.36 o
   7   7   9       60.37       76.85      6.61 o
   9   7   9        3.60        3.16      3.71 o
  11   7   9      141.66      120.18     12.91 o
  13   7   9       21.88       23.85     16.97 o
 -14   8   9       95.92      127.01     18.75 o
 -12   8   9       30.50       24.04     10.72 o
 -10   8   9       97.44      104.47     10.14 o
  -8   8   9      147.10      152.71     10.67 o
  -6   8   9        8.97       15.62      4.82 o
  -4   8   9     3190.74     3139.47     60.80 o
  -2   8   9       48.71       69.07      4.66 o
   0   8   9     3262.63     3276.27     44.31 o
   2   8   9       45.81       58.35      6.48 o
   4   8   9      121.83      113.42      9.98 o
   6   8   9       57.05       57.96      6.27 o
   8   8   9        0.52        4.98      3.62 o
  10   8   9        0.29        4.38      6.11 o
  12   8   9      483.81      473.84     25.96 o
 -13   9   9       14.51        4.07      9.43 o
 -11   9   9      653.89      638.28     45.21 o
  -9   9   9     1430.04     1597.49     43.53 o
  -7   9   9      116.59      102.92      9.65 o
  -5   9   9     5192.44     5152.17     77.66 o
  -3   9   9      105.28      103.87      9.66 o
  -1   9   9      209.25      204.57      7.88 o
   1   9   9     1038.89     1087.13     25.97 o
   3   9   9       81.53       87.37      8.17 o
   5   9   9     1152.93     1120.47     23.90 o
   7   9   9     1316.57     1339.34     27.08 o
   9   9   9      599.62      623.67     28.27 o
  11   9   9     1595.23     1681.90     51.68 o
 -12  10   9       82.73       62.89     20.29 o
 -10  10   9     1583.41     1653.67     42.56 o
  -8  10   9        0.25        3.06      5.30 o
  -6  10   9      582.65      614.54     22.45 o
  -4  10   9     1586.78     1600.07     33.89 o
  -2  10   9        2.20        4.35      3.86 o
   0  10   9      809.08      767.35     21.08 o
   2  10   9       20.57       16.79      4.62 o
   4  10   9      215.76      214.21     12.26 o
   6  10   9     1197.15     1285.58     27.03 o
   8  10   9       37.74       40.89      9.05 o
  10  10   9      276.10      295.22     26.14 o
 -11  11   9      115.21       97.92     17.75 o
  -9  11   9       18.24       28.52      7.08 o
  -7  11   9      170.38      153.48     10.93 o
  -5  11   9      683.97      698.90     31.86 o
  -3  11   9      365.85      354.41     14.67 o
  -1  11   9       60.87       51.79      5.22 o
   1  11   9        5.72        8.73      4.53 o
   3  11   9        4.11        4.30      4.64 o
   5  11   9      241.84      213.38     14.17 o
   7  11   9      128.46      145.90      9.82 o
   9  11   9        1.28        1.77     10.82 o
 -10  12   9       71.64       63.34     15.78 o
  -8  12   9       86.88       62.18     12.08 o
  -6  12   9      755.17      819.51     41.44 o
  -4  12   9      170.57      159.82     12.88 o
  -2  12   9        0.77        1.62      4.27 o
   0  12   9       10.54       14.15      5.11 o
   2  12   9       21.54       25.98      6.40 o
   4  12   9      366.25      325.69     19.15 o
   6  12   9      152.79      131.34      9.99 o
   8  12   9        9.02       10.02      7.92 o
  -9  13   9       87.61       95.53     10.62 o
  -7  13   9      344.63      340.01     20.31 o
  -5  13   9       82.49       93.00     12.40 o
  -3  13   9      118.00      126.00      9.94 o
  -1  13   9      301.16      278.49     20.81 o
   1  13   9       84.62       66.96      8.32 o
   3  13   9        0.53        1.09      5.97 o
   5  13   9      414.59      428.02     20.46 o
   7  13   9        8.45        7.50      5.70 o
  -8  14   9      558.67      588.57     26.00 o
  -6  14   9      248.42      246.48     39.16 o
  -4  14   9      184.71      203.73     13.75 o
  -2  14   9      275.50      253.90     29.67 o
   0  14   9      268.15      279.83     19.48 o
   2  14   9       14.64        8.44      6.18 o
   4  14   9       29.37       30.69      8.58 o
   6  14   9        7.52       12.74      7.47 o
  -5  15   9       53.30       68.19     10.98 o
  -3  15   9      202.25      230.92     21.89 o
  -1  15   9      183.40      191.26     17.74 o
   1  15   9       88.06       94.30     13.69 o
   3  15   9       29.33       28.13      8.35 o
 -16   0  10       17.51       21.60     13.41 o
 -14   0  10      368.19      359.86     21.42 o
 -12   0  10      645.69      632.54     27.55 o
 -10   0  10      626.95      563.17     37.73 o
  -8   0  10     1270.89     1268.28     35.28 o
  -6   0  10      241.95      185.37     12.08 o
  -4   0  10     5295.08     5286.23     72.26 o
  -2   0  10      384.76      318.13      9.44 o
   0   0  10     6050.59     6255.47     85.58 o
   2   0  10      126.25      134.61      6.42 o
   4   0  10       44.58       58.34      5.82 o
   6   0  10       74.31       83.95      5.99 o
   8   0  10      429.52      388.54     20.81 o
  10   0  10       52.98       55.89     17.44 o
 -17   1  10       98.02       71.15     13.65 o
 -15   1  10      353.92      308.12     40.82 o
 -13   1  10      353.60      367.01     15.21 o
 -11   1  10       44.59       47.51      6.14 o
  -9   1  10      808.87      804.85     22.89 o
  -7   1  10      134.68      116.16      6.73 o
  -5   1  10     2811.86     2751.87     34.98 o
  -3   1  10      181.53      148.33      4.78 o
  -1   1  10       20.75       21.01      2.33 o
   1   1  10     2035.24     1971.26     23.40 o
   3   1  10      695.38      699.58     12.02 o
   5   1  10      612.13      575.50     11.66 o
   7   1  10      706.09      735.73     19.25 o
   9   1  10      112.32      103.00     22.23 o
  11   1  10      479.26      475.12     32.39 o
 -16   2  10       93.55       84.99     10.70 o
 -14   2  10       67.28       55.95      8.92 o
 -12   2  10        1.53        2.24      3.23 o
 -10   2  10      274.10      288.74     11.68 o
  -8   2  10        3.41        3.38      3.50 o
  -6   2  10       29.31       47.91      4.10 o
  -4   2  10     1159.84     1179.69     18.43 o
  -2   2  10     1797.30     2011.93     22.96 o
   0   2  10     2902.88     2929.29     31.40 o
   2   2  10      419.04      350.33      8.32 o
   4   2  10      505.79      501.57     13.39 o
   6   2  10      289.17      269.30     10.22 o
   8   2  10       75.27       66.43     10.25 o
  10   2  10      142.24      138.75     12.79 o
  12   2  10      199.22      172.06     21.83 o
 -15   3  10       59.39       51.79      9.04 o
 -13   3  10       55.85       65.36     16.78 o
 -11   3  10      263.49      259.02     10.99 o
  -9   3  10       98.88      119.20     22.22 o
  -7   3  10      481.09      430.03     19.97 o
  -5   3  10       92.63      114.10      7.17 o
  -3   3  10      204.45      214.60      6.56 o
  -1   3  10      627.52      713.96     11.31 o
   1   3  10       65.94       73.25      5.14 o
   3   3  10      132.58      135.80      4.54 o
   5   3  10      552.93      446.70     12.65 o
   7   3  10       15.85       15.20      4.49 o
   9   3  10       33.69       34.23      5.16 o
  11   3  10       30.49       13.85     14.30 o
  13   3  10        2.15        6.41     11.63 o
 -16   4  10        7.09       11.58      6.45 o
 -14   4  10      248.37      272.73     16.69 o
 -12   4  10       47.11       47.98      8.00 o
 -10   4  10       53.14       47.93      4.80 o
  -8   4  10      148.92      125.29     13.81 o
  -6   4  10      210.84      185.80     10.11 o
  -4   4  10     1842.51     1848.42     23.46 o
  -2   4  10      398.07      409.87     12.43 o
   0   4  10      433.33      393.31      8.82 o
   2   4  10      754.82      760.74     12.74 o
   4   4  10      241.73      263.05      8.98 o
   6   4  10      219.16      207.82     12.64 o
   8   4  10      200.40      165.60     13.09 o
  10   4  10      686.82      641.69     20.62 o
  12   4  10      126.18      103.00     21.72 o
  14   4  10      345.38      346.73     33.58 o
 -15   5  10      309.24      294.21     16.08 o
 -13   5  10      182.03      176.39     10.25 o
 -11   5  10      180.81      164.37     10.76 o
  -9   5  10     2449.36     2538.75     49.97 o
  -7   5  10      113.20      100.86      7.43 o
  -5   5  10       72.37       81.86      6.24 o
  -3   5  10     1035.97     1033.70     21.80 o
  -1   5  10      904.99      911.77     19.51 o
   1   5  10     3994.02     3866.63     45.83 o
   3   5  10      142.65      156.20      7.38 o
   5   5  10     1675.86     1692.59     29.48 o
   7   5  10     1306.87     1273.24     27.76 o
   9   5  10      954.21      904.42     26.01 o
  11   5  10       24.26        7.43      8.86 o
  13   5  10       12.62       12.34     13.41 o
 -14   6  10      530.79      535.02     16.31 o
 -12   6  10      103.84      104.07      9.19 o
 -10   6  10      419.39      381.78     21.92 o
  -8   6  10     1041.57     1046.24     24.62 o
  -6   6  10     3729.57     3645.18     63.30 o
  -4   6  10     4383.04     4295.49     49.89 o
  -2   6  10     1252.30     1284.59     25.40 o
   0   6  10      803.50      762.17     14.41 o
   2   6  10     1551.68     1610.03     29.05 o
   4   6  10      913.94      894.88     19.71 o
   6   6  10      963.89      923.63     23.08 o
   8   6  10      614.37      639.46     23.30 o
  10   6  10       95.81       60.46      9.78 o
  12   6  10      604.85      631.76     49.96 o
 -15   7  10      204.81      172.92     23.15 o
 -13   7  10      131.57      112.58     15.17 o
 -11   7  10      220.12      236.61     24.50 o
  -9   7  10     1771.12     1761.51     51.55 o
  -7   7  10      202.64      181.53     14.99 o
  -5   7  10      154.69      153.13     13.14 o
  -3   7  10      827.40      815.46     16.05 o
  -1   7  10      148.76      179.99      7.76 o
   1   7  10     1924.66     1846.01     26.03 o
   3   7  10       40.38       37.65      5.59 o
   5   7  10        1.31        5.39      3.21 o
   7   7  10      971.75      991.67     23.15 o
   9   7  10        0.06        5.55      3.93 o
  11   7  10        4.49       -0.01      6.61 o
  13   7  10      278.14      281.94     37.50 o
 -14   8  10       13.54       13.18      9.41 o
 -12   8  10        3.54        5.05      5.07 o
 -10   8  10      538.50      557.79     22.37 o
  -8   8  10        0.94        4.71      4.94 o
  -6   8  10      368.51      346.93     14.97 o
  -4   8  10     5435.10     5417.93     81.75 o
  -2   8  10      208.41      210.39      8.39 o
   0   8  10     1906.51     1915.99     29.67 o
   2   8  10        1.39        6.33      3.82 o
   4   8  10        3.23        3.70      3.47 o
   6   8  10     1125.29     1139.68     24.45 o
   8   8  10      111.45      114.86      8.37 o
  10   8  10       83.74       76.40     12.19 o
  12   8  10     1357.15     1463.77     49.13 o
 -13   9  10        1.81        1.30      8.79 o
 -11   9  10      173.12      181.32     14.00 o
  -9   9  10       57.63       62.14      9.74 o
  -7   9  10      354.94      342.02     20.64 o
  -5   9  10      133.70      155.94     11.75 o
  -3   9  10       29.99       28.06      4.96 o
  -1   9  10       26.79       18.20      3.93 o
   1   9  10       93.18       83.16      8.16 o
   3   9  10        9.43        4.02      4.20 o
   5   9  10      295.15      272.30     11.62 o
   7   9  10        0.05        2.08      4.45 o
   9   9  10       65.64       61.67     16.49 o
  11   9  10       25.60       42.56     19.43 o
 -12  10  10      184.09      214.30     30.73 o
 -10  10  10       20.60       25.62      7.58 o
  -8  10  10       25.37       32.96      9.50 o
  -6  10  10      601.53      583.08     27.56 o
  -4  10  10       41.50       41.04      6.76 o
  -2  10  10       76.32       77.22      8.56 o
   0  10  10      268.87      243.44     10.78 o
   2  10  10      554.53      591.52     19.52 o
   4  10  10        3.12        5.53      5.16 o
   6  10  10      137.49      146.98      9.72 o
   8  10  10       90.04       73.48     14.20 o
  10  10  10      244.20      289.00     30.26 o
 -11  11  10      147.48      143.93     20.34 o
  -9  11  10       26.76       37.14      8.65 o
  -7  11  10      436.33      445.51     21.78 o
  -5  11  10     1356.20     1454.99     42.01 o
  -3  11  10     1974.97     1996.05     41.05 o
  -1  11  10      863.70      875.21     22.47 o
   1  11  10      974.48      901.87     24.89 o
   3  11  10       16.02       13.25      5.51 o
   5  11  10      161.94      177.13     12.44 o
   7  11  10        3.84        6.97      5.49 o
   9  11  10      153.52      155.37     21.27 o
 -10  12  10       96.98      104.82     11.04 o
  -8  12  10      672.55      714.20     44.03 o
  -6  12  10      240.97      280.24     25.33 o
  -4  12  10     1176.53     1307.70     35.30 o
  -2  12  10      618.89      614.72     18.50 o
   0  12  10      370.97      395.77     15.69 o
   2  12  10      653.00      687.09     22.62 o
   4  12  10        9.37        8.04      6.27 o
   6  12  10      107.79       96.68      9.26 o
   8  12  10      217.82      216.42     17.29 o
  -9  13  10      250.94      283.65     18.29 o
  -7  13  10      654.51      648.20     27.96 o
  -5  13  10        0.34       -5.48      6.42 o
  -3  13  10      469.24      459.68     16.87 o
  -1  13  10        0.87        8.71      6.73 o
   1  13  10      124.65      120.94     10.52 o
   3  13  10      119.66      100.38     11.53 o
   5  13  10        0.82        2.01      6.60 o
   7  13  10      285.42      289.05     15.11 o
  -6  14  10      125.45      126.18     14.09 o
  -4  14  10        0.58       10.89      6.15 o
  -2  14  10        4.83        4.42      7.03 o
   0  14  10        1.52        3.05      6.88 o
   2  14  10        1.28       12.81      6.99 o
   4  14  10      251.32      244.01     16.96 o
  -5  15  10        1.70        2.93      6.93 o
  -3  15  10      307.71      266.61     26.69 o
  -1  15  10       12.74       11.04      8.35 o
   1  15  10       19.83       15.51      8.87 o
 -15   1  11       74.61       66.04      9.64 o
 -13   1  11      134.36      121.26      9.17 o
 -11   1  11       39.17       29.79      5.41 o
  -9   1  11       22.85       17.91      6.29 o
  -7   1  11      106.86      127.05     10.96 o
  -5   1  11      536.54      623.14     15.42 o
  -3   1  11     1913.02     1943.68     22.51 o
  -1   1  11      169.27      231.03      7.94 o
   1   1  11     1347.06     1325.12     19.38 o
   3   1  11      383.41      348.86      8.43 o
   5   1  11      168.58      168.39      8.22 o
   7   1  11       34.34       38.50      5.98 o
   9   1  11        2.54        3.61      5.04 o
  11   1  11       53.07       48.23     10.90 o
 -16   2  11        6.08        4.69      6.39 o
 -14   2  11      460.97      431.29     20.60 o
 -12   2  11      258.24      266.70     19.82 o
 -10   2  11        7.99        5.19      3.95 o
  -8   2  11     1476.67     1486.27     37.17 o
  -6   2  11      381.31      408.79     11.86 o
  -4   2  11      423.88      455.59     10.47 o
  -2   2  11     1305.15     1321.76     17.27 o
   0   2  11      174.72      196.92      6.63 o
   2   2  11     3621.84     3574.76     48.17 o
   4   2  11        7.12       19.90      3.25 o
   6   2  11      561.79      595.71     18.16 o
   8   2  11      401.69      382.07     13.34 o
  10   2  11       82.96       76.20     14.30 o
  12   2  11       28.83       19.94     12.34 o
 -15   3  11      144.92      133.29     16.34 o
 -13   3  11      834.84      792.26     28.95 o
 -11   3  11        0.15        0.04      2.83 o
  -9   3  11     2078.02     1965.03     46.44 o
  -7   3  11     1230.94     1171.04     31.88 o
  -5   3  11       41.96       54.54      4.63 o
  -3   3  11     5119.17     4957.54     52.33 o
  -1   3  11      171.49      200.13      6.60 o
   1   3  11     2472.00     2580.65     32.92 o
   3   3  11      607.44      648.27     12.29 o
   5   3  11      452.36      418.09     13.45 o
   7   3  11      910.44      885.80     24.09 o
   9   3  11      323.22      324.10     12.70 o
  11   3  11      204.17      251.86     47.58 o
  13   3  11      246.54      267.94     29.19 o
 -16   4  11       34.05       26.28      7.90 o
 -14   4  11      645.29      670.74     26.38 o
 -12   4  11       70.47       72.88      7.61 o
 -10   4  11      759.15      739.58     21.93 o
  -8   4  11     2720.67     2647.92     58.76 o
  -6   4  11      555.35      561.11     15.65 o
  -4   4  11     4698.56     4607.08     50.04 o
  -2   4  11      781.08      690.20     12.91 o
   0   4  11      644.62      614.49     12.38 o
   2   4  11     1917.83     1751.27     24.86 o
   4   4  11       20.28        5.67      2.88 o
   6   4  11     1007.42     1027.98     23.68 o
   8   4  11      591.72      586.29     19.66 o
  10   4  11      376.10      369.95     14.82 o
  12   4  11      479.78      504.67     40.94 o
 -15   5  11       75.01       80.03     10.54 o
 -13   5  11      158.50      134.33     16.60 o
 -11   5  11       79.48       78.00      8.35 o
  -9   5  11      209.47      199.59     13.51 o
  -7   5  11        0.90        7.64      3.84 o
  -5   5  11      451.66      432.90     11.40 o
  -3   5  11     2997.59     2892.80     36.32 o
  -1   5  11       39.70       62.90      4.98 o
   1   5  11      609.38      550.37     12.61 o
   3   5  11       76.66       36.98      4.60 o
   5   5  11      105.42       90.48      7.07 o
   7   5  11        9.79       10.48      4.45 o
   9   5  11        8.58       15.31      6.02 o
  11   5  11      315.18      312.80     26.12 o
  13   5  11      475.78      533.15     44.26 o
 -14   6  11        9.09        8.45      4.71 o
 -12   6  11       45.63       50.37      8.29 o
 -10   6  11      294.92      296.90     14.72 o
  -8   6  11      841.26      836.82     27.12 o
  -6   6  11      929.08      883.28     23.75 o
  -4   6  11     1671.10     1635.59     39.45 o
  -2   6  11      807.98      817.87     16.46 o
   0   6  11      338.11      350.96     14.82 o
   2   6  11      121.70       84.61      6.93 o
   4   6  11        0.16        5.29      4.21 o
   6   6  11       83.61       86.14      8.24 o
   8   6  11      435.68      411.98     15.83 o
  10   6  11      291.97      288.65     17.57 o
  12   6  11      445.64      469.19     44.14 o
 -15   7  11       78.58       78.66     22.55 o
 -13   7  11      169.88      192.82     22.57 o
 -11   7  11      166.84      174.25     13.08 o
  -9   7  11     1578.46     1593.06     42.78 o
  -7   7  11       39.33       38.71      6.72 o
  -5   7  11     3099.26     3013.73     50.92 o
  -3   7  11     3684.01     3641.04     48.25 o
  -1   7  11      202.49      203.13      8.26 o
   1   7  11     1090.23      960.20     17.98 o
   3   7  11      105.00      114.33      8.61 o
   5   7  11      592.51      564.64     14.89 o
   7   7  11      750.38      798.08     20.00 o
   9   7  11      268.37      244.24     11.28 o
  11   7  11     1092.62     1117.20     62.65 o
 -14   8  11      317.22      364.03     24.51 o
 -12   8  11      200.03      183.03     12.96 o
 -10   8  11       17.90       19.61      7.69 o
  -8   8  11     1752.65     1691.81     38.37 o
  -6   8  11       59.97       50.84      7.51 o
  -4   8  11     2039.31     1935.59     58.60 o
  -2   8  11      352.89      362.23     11.30 o
   0   8  11       13.47       11.74      3.52 o
   2   8  11     1179.15     1073.52     23.70 o
   4   8  11        8.59       13.07      4.90 o
   6   8  11       91.41       77.59      7.50 o
   8   8  11      571.78      569.57     17.13 o
  10   8  11      258.41      255.91     19.05 o
  12   8  11      351.94      392.46     20.84 o
 -13   9  11      282.33      304.73     33.64 o
 -11   9  11       29.41       18.59      7.70 o
  -9   9  11       99.11       99.87     11.44 o
  -7   9  11      364.41      361.88     16.47 o
  -5   9  11     6192.41     5991.16    116.35 o
  -3   9  11     1493.95     1525.45     32.34 o
  -1   9  11      851.88      833.73     22.40 o
   1   9  11     1132.72     1048.20     26.21 o
   3   9  11      548.85      554.90     18.29 o
   5   9  11      200.54      182.37     11.59 o
   7   9  11       28.03       20.29      5.55 o
   9   9  11       57.14       62.93     11.95 o
  11   9  11     1351.13     1344.76     44.20 o
 -12  10  11       10.59       26.58     17.32 o
 -10  10  11      553.77      575.25     23.97 o
  -8  10  11      293.99      312.55     16.51 o
  -6  10  11      907.63      868.66     24.43 o
  -4  10  11      350.31      352.80     14.86 o
  -2  10  11       89.07       90.92      6.60 o
   0  10  11      371.58      357.03     12.97 o
   2  10  11      856.54      873.38     24.66 o
   4  10  11        1.87        2.36      4.81 o
   6  10  11      109.53       88.31      9.35 o
   8  10  11      249.20      245.77     19.15 o
  10  10  11      147.53      144.55     20.70 o
 -11  11  11      254.16      214.64     13.76 o
  -9  11  11       25.56       27.68      8.26 o
  -7  11  11      454.75      416.23     21.61 o
  -5  11  11      747.98      737.96     28.46 o
  -3  11  11     1636.03     1658.61     35.72 o
  -1  11  11       41.50       33.70      7.33 o
   1  11  11      409.72      411.44     14.64 o
   3  11  11        6.28        8.03      5.40 o
   5  11  11      237.43      254.94     14.35 o
   7  11  11       77.85       70.34      8.88 o
   9  11  11       45.86       59.41     15.91 o
 -10  12  11        9.72       10.88      7.44 o
  -8  12  11      239.38      256.99     18.28 o
  -6  12  11     1388.64     1348.97     78.01 o
  -4  12  11      869.93      834.43     30.23 o
  -2  12  11      289.66      311.90     19.00 o
   0  12  11       80.92       75.65      8.40 o
   2  12  11        0.31        3.92      5.75 o
   4  12  11       38.62       40.14      7.88 o
   6  12  11       13.54       10.31      5.89 o
   8  12  11       98.25       91.30     12.85 o
  -9  13  11       26.68       24.97     10.36 o
  -7  13  11      321.48      285.31     19.63 o
  -5  13  11       48.34       48.40     19.27 o
  -3  13  11       19.02       15.09      5.58 o
  -1  13  11      318.53      337.54     20.49 o
   1  13  11       53.56       55.77      8.28 o
   3  13  11      198.75      211.79     15.76 o
   5  13  11        0.29        5.12      6.85 o
  -6  14  11       34.22       37.33     12.41 o
  -4  14  11      176.15      183.98     17.33 o
  -2  14  11     1328.69     1382.74     44.89 o
   0  14  11      162.86      136.40     15.28 o
   2  14  11      210.51      208.01     15.00 o
   4  14  11        4.96       18.85      7.93 o
  -3  15  11      140.98      142.52     18.63 o
  -1  15  11       77.60       63.82     12.13 o
   1  15  11       69.99       59.19     12.21 o
 -16   0  12       96.69       70.72     19.82 o
 -14   0  12      703.34      650.60     42.13 o
 -12   0  12     1815.53     1684.05     73.10 o
 -10   0  12      786.48      750.42     46.87 o
  -8   0  12     3252.71     3095.35     74.99 o
  -6   0  12     1990.04     1627.44     46.39 o
  -4   0  12      234.13      214.87      9.77 o
  -2   0  12     4101.90     4016.07     59.02 o
   0   0  12      481.37      419.29     14.08 o
   2   0  12     1896.17     1953.97     37.07 o
   4   0  12     1654.39     1715.23     33.47 o
   6   0  12     1922.69     1659.53     36.70 o
   8   0  12     1528.63     1524.93     76.42 o
  10   0  12      194.33      211.34     29.78 o
 -15   1  12       12.21       13.90      6.49 o
 -13   1  12      904.91      880.79     37.24 o
 -11   1  12      143.59      138.44     19.87 o
  -9   1  12      644.07      688.41     37.66 o
  -7   1  12     4225.46     3841.10     63.86 o
  -5   1  12      205.01      210.24      7.27 o
  -3   1  12     1892.13     1967.63     23.25 o
  -1   1  12     2507.96     2381.82     26.27 o
   1   1  12     2231.98     2187.17     30.30 o
   3   1  12     2099.26     2004.49     28.21 o
   5   1  12      258.32      204.69      7.43 o
   7   1  12      759.15      763.11     19.94 o
   9   1  12      458.40      451.49     21.42 o
  11   1  12      117.25      120.92     25.04 o
 -16   2  12       20.83       16.59      7.23 o
 -14   2  12       78.43       71.67     10.38 o
 -12   2  12      180.56      192.32     11.27 o
 -10   2  12       49.67       38.85      7.43 o
  -8   2  12       36.54       13.52      4.82 o
  -6   2  12      220.18      171.37     10.54 o
  -4   2  12      500.44      405.95     10.24 o
  -2   2  12     4002.17     3869.22     42.77 o
   0   2  12       86.52       66.30      4.65 o
   2   2  12      402.65      359.03     11.05 o
   4   2  12      246.74      178.02      7.62 o
   6   2  12      167.76      147.57      9.82 o
   8   2  12        2.47        3.94      3.69 o
  10   2  12       32.92       39.97      8.95 o
  12   2  12      331.28      319.68     29.55 o
 -15   3  12        0.29        4.39      5.75 o
 -13   3  12       69.64       71.18     10.20 o
 -11   3  12        0.89        1.37      3.03 o
  -9   3  12      691.22      714.58     24.51 o
  -7   3  12      572.44      500.77     19.78 o
  -5   3  12       14.59       12.44      2.97 o
  -3   3  12      559.87      487.92     10.32 o
  -1   3  12      635.88      595.58     11.73 o
   1   3  12       94.88       70.25      5.95 o
   3   3  12       10.03       22.56      3.53 o
   5   3  12        6.75        7.00      3.73 o
   7   3  12      608.30      566.91     23.38 o
   9   3  12      445.69      475.54     19.32 o
  11   3  12      153.14      171.98     19.36 o
  13   3  12      219.02      270.43     29.55 o
 -16   4  12       48.95       41.20     10.19 o
 -14   4  12      349.05      347.00     19.47 o
 -12   4  12      143.12      155.12     16.31 o
 -10   4  12       27.67       37.62      7.58 o
  -8   4  12     1615.44     1559.60     40.80 o
  -6   4  12       92.37       84.06      6.10 o
  -4   4  12      723.31      716.52     22.11 o
  -2   4  12     5661.57     5358.14     60.10 o
   0   4  12        0.90        1.87      2.61 o
   2   4  12     2731.77     2465.21     34.67 o
   4   4  12        0.98        3.62      3.12 o
   6   4  12      486.57      487.66     17.63 o
   8   4  12      425.37      486.25     18.20 o
  10   4  12        9.56        9.29      7.33 o
  12   4  12      177.72      180.49     27.65 o
 -15   5  12        9.45       13.58      7.00 o
 -13   5  12      463.83      468.27     17.45 o
 -11   5  12      166.12      186.35     12.07 o
  -9   5  12       99.19       79.70      9.88 o
  -7   5  12     2020.58     1901.62     40.13 o
  -5   5  12        4.02        9.67      3.30 o
  -3   5  12     6444.21     6191.94     78.42 o
  -1   5  12      172.22      177.96      9.28 o
   1   5  12     1156.48     1087.64     30.76 o
   3   5  12     1450.73     1249.46     25.16 o
   5   5  12       10.01        8.51      4.25 o
   7   5  12        5.85        0.22      4.01 o
   9   5  12      335.74      360.05     16.57 o
  11   5  12      103.14      104.02     17.79 o
  13   5  12      457.66      477.02     43.07 o
 -14   6  12      413.04      461.73     30.61 o
 -12   6  12      489.50      486.56     18.99 o
 -10   6  12       69.38       66.90     15.49 o
  -8   6  12       66.20       59.18      9.03 o
  -6   6  12       94.48      109.39      9.22 o
  -4   6  12     1146.04     1060.98     19.21 o
  -2   6  12     3621.64     3570.08     47.72 o
   0   6  12        4.40        6.12      2.83 o
   2   6  12     3702.11     3399.20     55.90 o
   4   6  12      128.95      124.65     10.60 o
   6   6  12      141.74      143.30     11.70 o
   8   6  12       66.67       69.84      8.17 o
  10   6  12        0.00       -0.50      6.39 o
  12   6  12      341.49      299.80     28.19 o
 -13   7  12      420.98      433.40     19.41 o
 -11   7  12        3.87        9.11      5.99 o
  -9   7  12        0.14       -4.49      4.49 o
  -7   7  12      922.74      937.88     26.09 o
  -5   7  12       34.40       31.16      6.67 o
  -3   7  12      262.83      246.86      9.14 o
  -1   7  12        1.60        2.34      2.80 o
   1   7  12       47.50       25.09      5.55 o
   3   7  12      796.09      789.10     21.39 o
   5   7  12        3.20       -3.79      4.03 o
   7   7  12       66.83       43.44      7.10 o
   9   7  12      241.93      261.72     12.11 o
  11   7  12       37.82       41.11      9.47 o
 -14   8  12       82.58       85.20     15.19 o
 -12   8  12      120.77       97.34     11.06 o
 -10   8  12      985.20      916.17     36.84 o
  -8   8  12      468.12      477.76     18.78 o
  -6   8  12      849.63      814.55     24.61 o
  -4   8  12      830.27      774.47     21.28 o
  -2   8  12      499.86      483.59     13.03 o
   0   8  12      900.02      856.63     21.63 o
   2   8  12       97.77      112.74      9.09 o
   4   8  12       56.50       72.55      8.07 o
   6   8  12      752.52      798.02     20.68 o
   8   8  12      124.48      113.24     10.47 o
  10   8  12      117.93      127.67     18.74 o
 -13   9  12        7.88       27.37     11.44 o
 -11   9  12      194.58      190.12     42.36 o
  -9   9  12        3.51        9.10      6.71 o
  -7   9  12        0.45       11.90      5.70 o
  -5   9  12      132.21      139.93     12.94 o
  -3   9  12        2.62        1.47      3.11 o
  -1   9  12      212.60      205.12      9.32 o
   1   9  12      599.68      552.97     18.56 o
   3   9  12       30.83       29.43      6.42 o
   5   9  12       10.68       16.34      5.73 o
   7   9  12        0.18        1.69      4.52 o
   9   9  12       14.36       10.19      6.09 o
 -12  10  12       43.11       35.44      8.24 o
 -10  10  12       13.39       15.47      8.26 o
  -8  10  12      417.01      404.80     18.62 o
  -6  10  12      565.23      537.11     18.80 o
  -4  10  12      763.39      718.02     24.29 o
  -2  10  12      520.04      480.00     13.81 o
   0  10  12       17.39       17.34      5.45 o
   2  10  12       88.45       85.23     10.24 o
   4  10  12       49.47       38.13      7.39 o
   6  10  12      159.99      104.72     10.34 o
   8  10  12      305.23      298.78     19.15 o
  10  10  12        6.68        2.18     10.86 o
 -11  11  12        0.42        5.73      6.59 o
  -9  11  12      990.16      988.43     33.94 o
  -7  11  12       59.64       69.41      8.59 o
  -5  11  12       62.27       60.83     10.49 o
  -3  11  12        4.74       11.26      5.49 o
  -1  11  12      657.97      641.12     23.79 o
   1  11  12       18.06       18.58      5.42 o
   3  11  12      377.06      390.86     19.16 o
   5  11  12       70.20       56.24      8.81 o
   7  11  12      689.33      718.94     23.18 o
   9  11  12        4.26        1.78     17.92 o
 -10  12  12       10.52       20.11      8.19 o
  -8  12  12        3.65       11.97      7.57 o
  -6  12  12        7.77        5.02      6.90 o
  -4  12  12      174.01      179.63     19.35 o
  -2  12  12       58.68       61.66      6.43 o
   0  12  12        0.37        1.07      5.03 o
   2  12  12      114.50      122.24     12.30 o
   4  12  12       21.68       10.51      6.20 o
   6  12  12      116.58      113.04     10.30 o
  -7  13  12       22.76        8.17      8.36 o
  -5  13  12        3.07        6.54      7.28 o
  -3  13  12      125.35      132.78     10.26 o
  -1  13  12        7.01       11.38      7.44 o
   1  13  12        0.69        2.97      5.61 o
   3  13  12      284.29      343.14     19.23 o
   5  13  12        0.21        3.72      7.36 o
  -6  14  12        1.20        6.75      7.67 o
  -4  14  12       45.15       35.26      7.45 o
  -2  14  12      710.32      734.73     37.20 o
   0  14  12        6.23        2.97      7.60 o
   2  14  12      151.03      165.91     14.08 o
   4  14  12        6.47       15.10      7.80 o
 -15   1  13      113.58      113.77     12.98 o
 -13   1  13      521.53      531.15     19.14 o
 -11   1  13      282.76      278.25     20.89 o
  -9   1  13      618.68      602.42     15.19 o
  -7   1  13     2574.70     2448.27     45.30 o
  -5   1  13      523.10      385.81     20.42 o
  -3   1  13     4132.43     4074.23     45.04 o
  -1   1  13    10330.79     9677.14    108.49 o
   1   1  13      174.28      148.23      6.88 o
   3   1  13     1715.08     1555.95     28.81 o
   5   1  13        0.11        0.02      2.80 o
   7   1  13      649.82      631.58     17.90 o
   9   1  13      264.51      278.94     26.12 o
  11   1  13       48.79       58.74     20.77 o
 -16   2  13      447.27      482.43     22.79 o
 -14   2  13       53.45       62.02      7.07 o
 -12   2  13     1289.37     1302.00     32.31 o
 -10   2  13      122.55      120.50     10.45 o
  -8   2  13      887.64      944.15     22.95 o
  -6   2  13     6694.78     6223.84     79.85 o
  -4   2  13     1211.04     1337.99     21.98 o
  -2   2  13    10769.96    10472.46    124.21 o
   0   2  13      828.40      801.74     14.91 o
   2   2  13     3025.25     2906.97     58.68 o
   4   2  13     1236.90     1006.78     19.15 o
   6   2  13      275.12      291.64     13.45 o
   8   2  13      288.04      303.28     12.91 o
  10   2  13      527.60      525.56     24.74 o
 -15   3  13       84.46       58.10     11.11 o
 -13   3  13     1606.44     1676.91     42.70 o
 -11   3  13      944.31      861.89     24.38 o
  -9   3  13      364.43      356.09     17.25 o
  -7   3  13       29.47       43.01      4.99 o
  -5   3  13      402.11      330.92     12.29 o
  -3   3  13      900.09      808.04     17.15 o
  -1   3  13     5049.94     4916.85     56.43 o
   1   3  13      278.18      264.59      9.76 o
   3   3  13     4545.05     4196.44     56.94 o
   5   3  13      304.60      309.67     16.51 o
   7   3  13     1123.57     1038.28     27.59 o
   9   3  13       27.75       16.47      4.40 o
  11   3  13        1.33        7.12      8.56 o
  13   3  13       24.33        7.36     12.46 o
 -14   4  13        8.98       11.31      6.87 o
 -12   4  13      656.85      646.93     16.84 o
 -10   4  13       96.65      105.28     11.09 o
  -8   4  13       48.76       20.81      6.18 o
  -6   4  13     1174.22     1140.93     21.37 o
  -4   4  13       16.89       17.04      3.42 o
  -2   4  13      189.86      190.00      8.81 o
   0   4  13       46.40       58.18      5.14 o
   2   4  13       94.41      154.12      7.20 o
   4   4  13      986.53      891.07     20.10 o
   6   4  13       36.59       26.68      5.55 o
   8   4  13       39.81       31.09      8.10 o
  10   4  13      127.59      123.78     14.84 o
  12   4  13       25.54       32.51     14.71 o
 -15   5  13       88.73       90.69     11.97 o
 -13   5  13      132.37      116.93     10.06 o
 -11   5  13       72.28       76.21      7.62 o
  -9   5  13      967.87      871.75     29.52 o
  -7   5  13       51.58       43.70      6.83 o
  -5   5  13       94.82       86.47      6.49 o
  -3   5  13     1514.64     1499.83     29.60 o
  -1   5  13     1139.32     1092.68     20.05 o
   1   5  13      223.23      209.15     10.31 o
   3   5  13       73.55       97.79      8.38 o
   5   5  13      116.17      112.82      8.95 o
   7   5  13      679.17      720.44     21.07 o
   9   5  13        1.06        6.91      5.63 o
  11   5  13        2.37       -5.07      8.85 o
 -14   6  13      111.00      106.21      9.50 o
 -12   6  13      145.49      134.46     20.39 o
 -10   6  13        4.88        8.14      5.68 o
  -8   6  13       34.62       20.02      6.92 o
  -6   6  13      289.30      263.10     19.54 o
  -4   6  13     2609.31     2565.49     36.77 o
  -2   6  13       17.39       11.68      3.43 o
   0   6  13      363.82      323.93     12.35 o
   2   6  13      277.97      250.60     13.46 o
   4   6  13      223.35      236.46     12.48 o
   6   6  13        6.04        6.18      4.58 o
   8   6  13        8.42        8.56      5.36 o
  10   6  13       47.35       51.11      9.61 o
  12   6  13      268.08      242.82     28.06 o
 -13   7  13      143.06      148.32     12.97 o
 -11   7  13      104.00      107.08     20.41 o
  -9   7  13       79.96       67.49      9.90 o
  -7   7  13      480.64      474.66     18.31 o
  -5   7  13      798.61      777.98     31.48 o
  -3   7  13        3.29        3.85      3.19 o
  -1   7  13      394.18      383.40     14.01 o
   1   7  13      342.53      314.96      9.52 o
   3   7  13      660.57      636.56     22.64 o
   5   7  13       14.17       20.88      5.73 o
   7   7  13       57.34       46.16      7.43 o
   9   7  13      213.49      211.56     11.40 o
  11   7  13       40.02       35.67      8.90 o
 -14   8  13        6.52       12.15      9.68 o
 -12   8  13      569.10      564.55     23.96 o
 -10   8  13       25.06       12.23      7.81 o
  -8   8  13      443.33      444.93     42.59 o
  -6   8  13       90.73       93.80      9.77 o
  -4   8  13       91.50       76.70      5.33 o
  -2   8  13     1145.19     1116.24     23.13 o
   0   8  13      523.36      498.02     14.22 o
   2   8  13      243.42      254.42     14.17 o
   4   8  13      622.30      661.35     24.39 o
   6   8  13      161.28      181.46     10.83 o
   8   8  13      343.08      342.18     15.92 o
  10   8  13        0.33        4.05      5.21 o
 -13   9  13      147.98      149.13     12.24 o
 -11   9  13      123.15      138.21     23.55 o
  -9   9  13       59.53       47.98      9.73 o
  -7   9  13      894.95      920.69     27.82 o
  -5   9  13      273.17      273.55     17.25 o
  -3   9  13      869.88      828.70     18.74 o
  -1   9  13      376.04      369.94     12.31 o
   1   9  13      244.15      269.85     14.00 o
   3   9  13      832.81      821.20     23.77 o
   5   9  13        6.21        8.38      5.44 o
   7   9  13      147.17      157.46     13.04 o
   9   9  13       13.27       16.85      8.14 o
 -12  10  13      231.98      223.21     17.21 o
 -10  10  13       12.87       17.37      7.74 o
  -8  10  13      154.79      134.17     12.64 o
  -6  10  13       31.95       33.47      6.71 o
  -4  10  13      292.19      289.24     16.30 o
  -2  10  13      638.41      642.85     16.61 o
   0  10  13      160.92      136.63     10.71 o
   2  10  13       95.52      100.37     14.75 o
   4  10  13      122.44      132.34     11.36 o
   6  10  13       31.28       32.56      7.67 o
   8  10  13       28.86       41.45     10.00 o
 -11  11  13       21.97       19.58      8.42 o
  -9  11  13       32.92       31.62      9.43 o
  -7  11  13      172.12      156.42     11.51 o
  -5  11  13      113.72       98.50     12.60 o
  -3  11  13      190.19      191.50     12.10 o
  -1  11  13       85.19       96.17      9.07 o
   1  11  13      129.97      105.06      9.16 o
   3  11  13       57.54       75.29     10.62 o
   5  11  13        0.32        6.90      5.98 o
   7  11  13       32.29       29.82      7.77 o
 -10  12  13       32.90       47.56     18.43 o
  -8  12  13      116.93      106.99     14.12 o
  -6  12  13        0.69        1.84      7.48 o
  -4  12  13      368.01      346.15     17.97 o
  -2  12  13       60.48       45.38      9.59 o
   0  12  13        7.02        5.15      5.40 o
   2  12  13      309.34      276.06     14.77 o
   4  12  13        0.04       -1.45      5.48 o
   6  12  13       11.25       12.89      6.46 o
  -7  13  13      164.74      185.65     17.12 o
  -5  13  13       88.84       75.33     11.25 o
  -3  13  13      731.36      733.03     34.53 o
  -1  13  13      104.61      106.42     13.45 o
   1  13  13       52.45       50.18     11.26 o
   3  13  13        2.07        6.75      7.31 o
   5  13  13       14.37       13.10      7.17 o
  -4  14  13       23.89       17.86      9.91 o
  -2  14  13       78.38       58.04     11.39 o
   0  14  13      221.01      217.96     19.18 o
   2  14  13        0.18        0.74      6.70 o
 -16   0  14     2173.15     2191.86     63.23 o
 -14   0  14        3.39       -1.37      5.82 o
 -12   0  14     3118.64     3214.30     88.61 o
 -10   0  14      220.25      174.07     10.90 o
  -8   0  14      281.48      298.03     30.26 o
  -6   0  14     1926.29     1417.24     44.33 o
  -4   0  14       85.01       57.49      6.68 o
  -2   0  14     2098.01     1883.13     42.56 o
   0   0  14    13096.33    12696.93    211.92 o
   2   0  14     1595.43     1514.51     45.44 o
   4   0  14     6846.26     6334.60    113.33 o
   6   0  14        4.15        3.30      5.64 o
   8   0  14      485.91      483.31     41.89 o
  10   0  14     1277.01     1317.62     77.37 o
 -15   1  14       66.24       53.42      7.58 o
 -13   1  14       21.65       22.32      6.01 o
 -11   1  14     1588.94     1666.63     57.56 o
  -9   1  14       84.88       96.04      6.85 o
  -7   1  14       39.48      115.99     11.63 o
  -5   1  14     2875.89     2594.61     36.05 o
  -3   1  14     1325.69     1365.15     23.55 o
  -1   1  14      502.62      516.77     17.35 o
   1   1  14       43.89       47.39      5.91 o
   3   1  14       69.47       81.38      6.71 o
   5   1  14     1906.58     1669.08     39.83 o
   7   1  14       89.31       65.12      6.53 o
   9   1  14       77.69       84.11     11.76 o
  11   1  14      103.68       99.98     18.05 o
 -16   2  14      938.63      999.50     37.62 o
 -14   2  14      100.97      107.72      9.50 o
 -12   2  14      626.75      582.89     20.40 o
 -10   2  14      120.34       86.04     10.88 o
  -8   2  14     2075.08     1805.38     35.72 o
  -6   2  14      993.05     1013.15     22.47 o
  -4   2  14      225.49      191.05      7.83 o
  -2   2  14      197.42      187.14     11.07 o
   0   2  14     6126.33     5781.65     74.77 o
   2   2  14      139.38      143.61     11.75 o
   4   2  14      366.32      392.54     11.22 o
   6   2  14       80.75       63.84      8.58 o
   8   2  14      810.82      821.96     25.93 o
  10   2  14       65.05       50.43     15.07 o
 -15   3  14      329.35      352.55     21.90 o
 -13   3  14      271.75      280.35     13.63 o
 -11   3  14        0.03        0.92      4.79 o
  -9   3  14        0.64        5.77      4.80 o
  -7   3  14     1143.59     1045.65     24.77 o
  -5   3  14     1576.68     1395.69     25.38 o
  -3   3  14     3881.43     3630.75     51.07 o
  -1   3  14       88.38      103.61      9.22 o
   1   3  14     1151.09     1091.00     21.51 o
   3   3  14     1160.96     1010.98     20.27 o
   5   3  14       11.80       19.44      4.92 o
   7   3  14        1.03        6.13      4.62 o
   9   3  14      349.38      315.47     20.59 o
  11   3  14      297.43      298.12     25.38 o
 -14   4  14      453.30      492.81     24.37 o
 -12   4  14      283.10      294.88     17.71 o
 -10   4  14      437.22      501.36     21.79 o
  -8   4  14       35.91       54.77      9.02 o
  -6   4  14     1278.84     1307.44     25.80 o
  -4   4  14      866.49      747.10     23.43 o
  -2   4  14      195.38      230.71      8.64 o
   0   4  14      702.93      670.81     15.09 o
   2   4  14      896.63      802.83     16.78 o
   4   4  14      622.63      612.85     20.93 o
   6   4  14      129.96      113.29      9.20 o
   8   4  14      220.34      187.10     12.76 o
  10   4  14      186.14      194.65     18.05 o
  12   4  14       38.26       32.28     15.54 o
 -15   5  14      933.45     1013.12     36.10 o
 -13   5  14       78.77       75.55      9.07 o
 -11   5  14     1622.38     1624.44     43.21 o
  -9   5  14       62.51       51.58     10.61 o
  -7   5  14     2830.48     2793.55     62.20 o
  -5   5  14     1376.74     1307.75     42.73 o
  -3   5  14        3.10        0.62      2.91 o
  -1   5  14     2700.01     2648.30     37.93 o
   1   5  14      991.57      896.12     19.30 o
   3   5  14     1069.30     1183.50     27.57 o
   5   5  14      385.17      375.66     15.64 o
   7   5  14      459.90      513.78     17.93 o
   9   5  14      679.09      675.38     23.37 o
  11   5  14       54.84       36.86     12.93 o
 -14   6  14       21.15       16.47      6.70 o
 -12   6  14      942.20      951.50     31.89 o
 -10   6  14      470.06      486.26     26.18 o
  -8   6  14     1129.59     1091.98     33.79 o
  -6   6  14     1715.96     1621.18     36.88 o
  -4   6  14      312.93      302.08     10.22 o
  -2   6  14     1298.60     1209.65     24.25 o
   0   6  14      338.43      327.89     10.69 o
   2   6  14      427.23      435.53     17.52 o
   4   6  14     1492.80     1425.50     35.49 o
   6   6  14        3.77        7.29      4.82 o
   8   6  14     1013.97     1035.74     27.47 o
  10   6  14       70.42       84.44     13.89 o
 -13   7  14       96.82      106.78     11.94 o
 -11   7  14      331.23      305.32     18.70 o
  -9   7  14       19.49        8.57      8.33 o
  -7   7  14       84.67       78.40      9.28 o
  -5   7  14       35.03       42.71      7.45 o
  -3   7  14      517.96      483.78     17.26 o
  -1   7  14      527.22      489.69     13.54 o
   1   7  14      206.11      169.86      7.91 o
   3   7  14      932.27      911.47     27.27 o
   5   7  14       80.36       83.76     10.42 o
   7   7  14      105.17      125.58     11.12 o
   9   7  14       10.99       16.27      5.86 o
  11   7  14        6.57        5.09      5.49 o
 -12   8  14       31.19       41.84      9.26 o
 -10   8  14        2.05        0.10      7.38 o
  -8   8  14        0.01        1.56      6.34 o
  -6   8  14       35.11       36.01      7.57 o
  -4   8  14        1.72       -0.44      2.80 o
  -2   8  14       91.16       89.62      7.39 o
   0   8  14      235.59      237.26     10.12 o
   2   8  14        6.11        8.50      4.82 o
   4   8  14       81.70       95.26      9.65 o
   6   8  14        0.10        1.64      5.10 o
   8   8  14        7.10       13.38      6.23 o
  10   8  14       42.33       40.25      7.72 o
 -11   9  14       67.33       62.54     20.65 o
  -9   9  14        1.40        1.01      6.67 o
  -7   9  14      122.16      108.10     11.39 o
  -5   9  14       31.38       23.62      7.93 o
  -3   9  14        4.78        2.83      3.23 o
  -1   9  14       14.44       13.13      4.33 o
   1   9  14        6.13        6.90      6.01 o
   3   9  14      199.47      180.84     13.25 o
   5   9  14       47.71       53.42      8.42 o
   7   9  14       83.25       78.54     10.74 o
   9   9  14       36.42       44.86      9.20 o
 -12  10  14       50.53       36.66     10.68 o
 -10  10  14       77.71       79.74     11.96 o
  -8  10  14        0.69       -7.85      7.85 o
  -6  10  14      123.25      107.33      9.60 o
  -4  10  14       71.46       74.39      9.69 o
  -2  10  14      167.71      160.51      8.70 o
   0  10  14      105.45      100.97      9.83 o
   2  10  14       23.12        7.29      6.01 o
   4  10  14       97.37       96.06     10.47 o
   6  10  14        1.99        5.28      6.01 o
   8  10  14       17.38       12.72      7.05 o
  -9  11  14        0.02       -1.23      7.22 o
  -7  11  14       11.87        3.06      8.90 o
  -5  11  14       80.38       70.39     11.62 o
  -3  11  14        1.58       -3.60      4.87 o
  -1  11  14      278.97      308.88     14.81 o
   1  11  14      124.46      130.83     12.68 o
   3  11  14      271.20      235.86     16.48 o
   5  11  14      117.18      118.77     11.73 o
   7  11  14       78.96       91.94     10.53 o
  -8  12  14       68.89       90.98     16.05 o
  -6  12  14      107.13      125.21     14.73 o
  -4  12  14       71.50       70.06      9.96 o
  -2  12  14      184.47      181.46     16.29 o
   0  12  14       66.03       75.81     13.85 o
   2  12  14      215.72      231.96     14.16 o
   4  12  14      100.61       88.55     10.76 o
   6  12  14        3.81       13.13      6.80 o
  -7  13  14      133.75      124.45     18.48 o
  -5  13  14       42.42       54.40     10.02 o
  -3  13  14      250.39      197.80     20.30 o
  -1  13  14       58.27       66.09     11.88 o
   1  13  14       28.75       31.49      8.53 o
   3  13  14       82.89       91.71     13.38 o
  -4  14  14       10.53       13.68     11.65 o
  -2  14  14       20.18        3.99      8.93 o
   0  14  14       53.29       55.09     11.69 o
 -15   1  15       76.42       72.92     10.53 o
 -13   1  15      393.89      423.44     18.07 o
 -11   1  15      351.55      334.10     14.43 o
  -9   1  15      264.67      269.84     13.89 o
  -7   1  15      425.00      402.34     15.04 o
  -5   1  15       21.38       46.15      4.74 o
  -3   1  15      247.00      208.63      8.32 o
  -1   1  15     3242.02     3027.48     43.97 o
   1   1  15       68.24       76.72      7.12 o
   3   1  15      310.07      247.92     10.63 o
   5   1  15       69.13       68.72      6.00 o
   7   1  15        4.91        5.11      4.35 o
   9   1  15      231.43      235.47     24.86 o
  11   1  15        5.72        5.30     10.77 o
 -14   2  15      302.00      277.74     14.54 o
 -12   2  15        4.17       15.90      4.33 o
 -10   2  15     2168.51     2195.79     52.88 o
  -8   2  15       76.99       68.73      6.86 o
  -6   2  15      653.02      779.31     19.72 o
  -4   2  15      172.16      170.24      9.46 o
  -2   2  15       15.37       29.42      4.26 o
   0   2  15      222.50      235.42     12.10 o
   2   2  15      137.91      117.51      8.61 o
   4   2  15        0.83       -0.66      3.13 o
   6   2  15      968.57      924.09     26.05 o
   8   2  15      254.20      277.01     15.14 o
  10   2  15      212.21      208.10     22.77 o
 -15   3  15     1144.77     1176.80     40.15 o
 -13   3  15        1.16        3.20      4.51 o
 -11   3  15     2169.93     2267.44     54.84 o
  -9   3  15      222.44      195.82     14.16 o
  -7   3  15     1583.31     1542.55     33.45 o
  -5   3  15      184.52      232.40     10.57 o
  -3   3  15      756.24      751.59     17.45 o
  -1   3  15      619.89      585.11     15.87 o
   1   3  15     3953.34     3901.83     54.98 o
   3   3  15     1396.25     1413.41     28.22 o
   5   3  15     2332.41     2219.17     41.50 o
   7   3  15       51.35       63.15      8.03 o
   9   3  15      538.72      557.71     27.18 o
  11   3  15      116.40       94.28     22.43 o
 -14   4  15        7.41        6.42      6.54 o
 -12   4  15      111.57      114.49      8.47 o
 -10   4  15     1144.86     1196.06     36.92 o
  -8   4  15      123.61      117.38     14.28 o
  -6   4  15      851.52      920.02     21.08 o
  -4   4  15     1314.32     1189.16     23.09 o
  -2   4  15     3826.81     3885.78     60.97 o
   0   4  15     3461.93     3254.15     51.87 o
   2   4  15       53.74       36.80      4.98 o
   4   4  15      707.55      676.11     22.75 o
   6   4  15      634.73      607.01     19.16 o
   8   4  15      325.42      314.59     24.21 o
  10   4  15       76.80       94.09     14.29 o
 -15   5  15      515.92      525.19     25.89 o
 -13   5  15       35.25       26.98      6.74 o
 -11   5  15      282.61      280.90     24.65 o
  -9   5  15        1.66       11.55      7.70 o
  -7   5  15      214.63      182.44     14.12 o
  -5   5  15      577.41      559.15     16.17 o
  -3   5  15      155.65      146.81      7.84 o
  -1   5  15       38.11       40.81      4.92 o
   1   5  15     2629.12     2620.73     44.11 o
   3   5  15      922.80      854.77     34.88 o
   5   5  15      195.36      192.08     13.54 o
   7   5  15      273.97      240.23     13.36 o
   9   5  15       32.72       31.68      8.77 o
  11   5  15        3.21        8.32     10.32 o
 -14   6  15      281.62      271.20     15.70 o
 -12   6  15       53.01       55.03      9.38 o
 -10   6  15        1.00        7.53      7.01 o
  -8   6  15        3.23       11.16      6.24 o
  -6   6  15       34.10       35.54      7.17 o
  -4   6  15      329.69      287.04     10.90 o
  -2   6  15        0.55        1.11      3.30 o
   0   6  15      354.64      353.17     12.08 o
   2   6  15      255.03      264.13     14.59 o
   4   6  15      562.83      533.25     20.83 o
   6   6  15       22.07       16.69      5.64 o
   8   6  15        1.91        3.07      5.56 o
  10   6  15       20.92       23.50      8.50 o
 -13   7  15      102.61       97.49     18.31 o
 -11   7  15      140.03      137.61     21.30 o
  -9   7  15      257.98      305.97     27.70 o
  -7   7  15      270.91      275.54     15.05 o
  -5   7  15      769.56      760.70     18.34 o
  -3   7  15      121.18      112.17      7.89 o
  -1   7  15     1173.32     1150.08     24.44 o
   1   7  15      145.89      155.17      7.64 o
   3   7  15       59.20       45.31      8.37 o
   5   7  15      160.60      175.02     13.90 o
   7   7  15       41.87       31.85      8.06 o
   9   7  15      205.18      180.52     12.65 o
 -12   8  15      201.86      186.59     43.55 o
 -10   8  15      451.58      479.30     28.24 o
  -8   8  15        8.85        0.28      6.36 o
  -6   8  15      780.66      760.08     32.52 o
  -4   8  15      486.04      458.97     14.81 o
  -2   8  15        6.05        4.02      3.78 o
   0   8  15      841.44      857.93     19.81 o
   2   8  15      208.43      221.60     13.05 o
   4   8  15     1194.83     1185.79     31.61 o
   6   8  15        1.62        1.78      5.93 o
   8   8  15      203.93      213.31     14.00 o
 -11   9  15      662.73      679.65     33.39 o
  -9   9  15      133.49      134.42     14.62 o
  -7   9  15      631.66      589.44     22.92 o
  -5   9  15       98.02      108.56     12.91 o
  -3   9  15       49.09       41.44      5.62 o
  -1   9  15      278.38      274.43     15.22 o
   1   9  15        7.84        3.67      5.52 o
   3   9  15      253.24      260.27     14.59 o
   5   9  15      448.72      487.85     19.39 o
   7   9  15       19.13       13.33      7.37 o
   9   9  15      450.10      473.47     20.89 o
 -10  10  15      146.18      169.18     16.21 o
  -8  10  15       80.86       70.25     12.11 o
  -6  10  15       79.68       76.81     12.03 o
  -4  10  15        2.04        1.39      5.64 o
  -2  10  15      220.03      255.72     10.04 o
   0  10  15       50.85       45.93      7.83 o
   2  10  15       18.41        6.21      6.36 o
   4  10  15      823.89      782.40     24.98 o
   6  10  15        1.22       -1.74      5.82 o
   8  10  15       98.60       92.31     11.74 o
  -9  11  15        1.63       -1.49      7.97 o
  -7  11  15       91.75       89.45     12.97 o
  -5  11  15        1.82        6.05      6.97 o
  -3  11  15       14.94       25.48      7.02 o
  -1  11  15       25.83       28.09      5.68 o
   1  11  15       44.46       35.79     15.57 o
   3  11  15       25.52       32.56      8.66 o
   5  11  15        0.50        4.22      6.51 o
   7  11  15        3.79        4.59      8.20 o
  -8  12  15        0.81       11.33      9.79 o
  -6  12  15       15.69       11.21      8.08 o
  -4  12  15       69.81       72.78     14.61 o
  -2  12  15        0.01        5.31      6.86 o
   0  12  15       11.31       16.25      6.50 o
   2  12  15      125.09      128.50     23.70 o
   4  12  15        0.61        1.85      7.03 o
  -5  13  15      163.09      180.99     15.97 o
  -3  13  15        4.83       18.96     10.39 o
  -1  13  15        9.14       10.07      8.22 o
   1  13  15        0.25        7.14      7.33 o
   3  13  15       55.17       48.24     10.13 o
 -14   0  16      435.80      419.13     30.32 o
 -12   0  16      183.76      180.60     28.72 o
 -10   0  16     2282.86     2269.71     60.44 o
  -8   0  16      612.89      570.12     30.14 o
  -6   0  16     5402.58     4794.37    115.65 o
  -4   0  16     4327.19     4211.03     72.40 o
  -2   0  16     4542.90     4471.05     86.03 o
   0   0  16     2045.98     1988.61     46.73 o
   2   0  16      834.09      786.74     31.39 o
   4   0  16      570.94      613.07     26.40 o
   6   0  16      782.18      704.50     25.11 o
   8   0  16      124.96      126.85     27.17 o
  10   0  16      779.63      800.61     61.47 o
 -15   1  16      657.34      690.08     23.34 o
 -13   1  16        0.49        2.55      4.80 o
 -11   1  16      156.30      121.74     10.09 o
  -9   1  16     1107.53     1090.17     26.25 o
  -7   1  16      560.15      475.09     17.00 o
  -5   1  16     1312.62     1458.69     27.14 o
  -3   1  16      498.15      460.73     12.49 o
  -1   1  16     1382.34     1400.48     25.84 o
   1   1  16     1339.18     1290.35     26.90 o
   3   1  16      416.90      392.39     19.32 o
   5   1  16      156.25      177.15     11.18 o
   7   1  16      170.85      185.92     10.96 o
   9   1  16      446.65      497.06     33.13 o
  11   1  16      111.30      110.52     20.42 o
 -14   2  16       12.95        7.88      5.44 o
 -12   2  16       57.15       53.41     10.27 o
 -10   2  16      438.21      463.74     20.84 o
  -8   2  16       12.44        7.37      4.27 o
  -6   2  16       33.37       49.11      6.34 o
  -4   2  16       10.06        4.84      3.41 o
  -2   2  16       91.87       89.10      6.43 o
   0   2  16     1665.29     1673.71     29.73 o
   2   2  16       49.16       56.24      5.99 o
   4   2  16       18.78       10.06      3.79 o
   6   2  16      252.60      224.46     13.31 o
   8   2  16       60.46       40.24     14.55 o
  10   2  16        0.19       -1.38      9.40 o
 -15   3  16      217.35      176.17     17.01 o
 -13   3  16       80.03       83.31      9.42 o
 -11   3  16       99.10       97.70     13.77 o
  -9   3  16       95.21      112.52     20.72 o
  -7   3  16       12.17        9.99      4.99 o
  -5   3  16     2163.22     1972.23     36.36 o
  -3   3  16        6.17       10.61      3.95 o
  -1   3  16     1406.05     1331.19     27.66 o
   1   3  16       66.48       60.95      6.13 o
   3   3  16        6.11        7.89      4.03 o
   5   3  16        0.07        0.69      4.67 o
   7   3  16       52.45       38.51      7.33 o
   9   3  16        4.32       -0.43      6.72 o
  11   3  16      134.57      123.51     19.44 o
 -14   4  16       34.83       32.69      9.63 o
 -12   4  16        3.61        0.53      4.85 o
 -10   4  16       68.65       61.61     13.15 o
  -8   4  16       65.31       71.66     12.50 o
  -6   4  16      538.06      509.74     15.54 o
  -4   4  16       11.04       17.55      4.34 o
  -2   4  16       45.71       41.72      6.14 o
   0   4  16        1.45        4.25      4.01 o
   2   4  16      107.96      117.59      7.69 o
   4   4  16      131.79      111.34     17.57 o
   6   4  16       18.35       12.51      5.39 o
   8   4  16        0.11        6.52      5.76 o
  10   4  16      183.76      161.43     18.02 o
 -13   5  16       86.65       91.47     16.62 o
 -11   5  16       87.58       92.43     13.92 o
  -9   5  16      740.43      799.29     37.44 o
  -7   5  16       57.67       70.02     10.60 o
  -5   5  16      123.61      126.49      8.67 o
  -3   5  16       58.13       51.59      6.54 o
  -1   5  16      219.03      214.73     11.19 o
   1   5  16      347.59      349.01     14.92 o
   3   5  16       47.02       52.48     10.52 o
   5   5  16      378.24      384.61     18.36 o
   7   5  16       97.82      110.17     10.16 o
   9   5  16      134.03      137.43     14.36 o
  11   5  16        1.81        2.49     10.42 o
 -14   6  16     1139.84     1210.16     35.78 o
 -12   6  16      194.14      203.75     19.35 o
 -10   6  16     1392.29     1510.55     52.84 o
  -8   6  16       18.92       16.15      7.48 o
  -6   6  16      811.44      780.34     18.30 o
  -4   6  16      174.33      141.37     10.35 o
  -2   6  16       59.32       61.45      6.48 o
   0   6  16      346.65      376.55     13.83 o
   2   6  16     1292.20     1251.96     33.13 o
   4   6  16      699.94      756.48     25.67 o
   6   6  16      637.16      611.19     24.12 o
   8   6  16        3.76        0.69      5.84 o
  10   6  16      235.95      258.43     16.10 o
 -13   7  16       79.44       89.66     25.10 o
 -11   7  16      278.03      293.46     19.35 o
  -9   7  16      822.58      848.90     31.63 o
  -7   7  16      233.87      220.06     16.43 o
  -5   7  16      749.06      718.93     20.30 o
  -3   7  16      475.15      437.37     14.25 o
  -1   7  16     1283.65     1276.43     26.54 o
   1   7  16      696.80      641.26     15.83 o
   3   7  16      135.76      154.02     13.10 o
   5   7  16      817.51      824.11     28.07 o
   7   7  16      171.66      169.41     15.25 o
   9   7  16      263.35      273.40     15.52 o
 -12   8  16       77.80       95.97     38.51 o
 -10   8  16      196.55      186.36     19.58 o
  -8   8  16        1.74        1.48      6.85 o
  -6   8  16      628.75      611.17     22.73 o
  -4   8  16      559.29      571.03     18.49 o
  -2   8  16      263.26      260.30     11.50 o
   0   8  16      198.68      217.17     10.51 o
   2   8  16      643.54      647.76     21.57 o
   4   8  16      539.14      598.88     21.94 o
   6   8  16        2.65        5.72      6.39 o
   8   8  16       29.32       22.33      7.75 o
 -11   9  16       13.47        0.49      8.54 o
  -9   9  16        7.15       17.58      8.21 o
  -7   9  16       11.28       13.99      7.24 o
  -5   9  16        0.13       -2.34      6.09 o
  -3   9  16      297.81      282.72     16.99 o
  -1   9  16        6.74        9.06      4.26 o
   1   9  16       40.19       27.22      7.70 o
   3   9  16        4.25        6.83      5.76 o
   5   9  16        0.53        3.20      5.79 o
   7   9  16        1.78        5.35      6.98 o
 -10  10  16      197.74      194.41     17.40 o
  -8  10  16       48.04       42.94     10.45 o
  -6  10  16      312.55      353.38     23.47 o
  -4  10  16      668.04      720.66     28.76 o
  -2  10  16        0.01        5.67      4.50 o
   0  10  16      146.49      128.41     12.48 o
   2  10  16        5.57        7.27      6.86 o
   4  10  16        0.15        1.54      5.70 o
   6  10  16      140.87      137.28     12.77 o
  -9  11  16      238.63      255.04     29.14 o
  -7  11  16      100.68       90.71     13.46 o
  -5  11  16     1038.99     1080.59     50.94 o
  -3  11  16      525.64      551.34     21.56 o
  -1  11  16      171.88      184.53     10.80 o
   1  11  16      647.30      756.51     27.77 o
   3  11  16       69.65       58.52     10.26 o
   5  11  16      286.40      269.93     21.52 o
  -8  12  16        0.03        7.97      9.59 o
  -6  12  16      377.58      426.11     23.56 o
  -4  12  16       85.42      102.52     12.43 o
  -2  12  16       29.12       38.06     10.07 o
   0  12  16      267.47      277.44     21.82 o
   2  12  16      413.67      473.08     19.63 o
   4  12  16      225.72      227.07     18.07 o
  -5  13  16       62.47       42.66      9.94 o
  -3  13  16        2.08        5.86      9.20 o
  -1  13  16       70.56       72.83     12.64 o
   1  13  16      139.76      141.17     18.14 o
 -15   1  17      117.33      122.53     11.60 o
 -13   1  17       29.30       24.67      6.87 o
 -11   1  17      227.73      241.10     22.06 o
  -9   1  17      238.28      246.43     12.25 o
  -7   1  17       25.18       25.11      5.88 o
  -5   1  17      339.73      357.79     13.30 o
  -3   1  17       25.95       22.89      4.60 o
  -1   1  17      302.17      294.50     11.16 o
   1   1  17      257.32      271.88     12.00 o
   3   1  17        1.36        0.04      4.04 o
   5   1  17      666.19      599.99     25.20 o
   7   1  17       51.84       46.17      7.61 o
   9   1  17       95.11       59.35     15.22 o
  11   1  17       21.33       31.56     14.67 o
 -14   2  17      772.89      767.18     25.64 o
 -12   2  17      162.04      159.57     33.00 o
 -10   2  17      540.00      526.94     22.99 o
  -8   2  17      165.52      156.62     11.84 o
  -6   2  17      476.98      478.92     23.40 o
  -4   2  17      739.34      717.00     17.75 o
  -2   2  17       92.77       80.24      6.88 o
   0   2  17     2530.13     2472.13     43.26 o
   2   2  17     1003.76      984.98     23.63 o
   4   2  17      636.88      564.90     16.26 o
   6   2  17      619.21      659.55     22.47 o
   8   2  17       25.52       20.59      8.90 o
  10   2  17      220.31      214.88     24.99 o
 -13   3  17      521.68      529.81     20.96 o
 -11   3  17        4.74        9.97      6.42 o
  -9   3  17     1981.12     1902.73     50.74 o
  -7   3  17       52.07       55.16      7.78 o
  -5   3  17     3659.57     3441.87     55.99 o
  -3   3  17      473.28      427.13     13.71 o
  -1   3  17     1838.41     1844.82     35.12 o
   1   3  17      458.31      489.32     14.65 o
   3   3  17      209.40      188.60     10.09 o
   5   3  17      245.42      269.87     15.42 o
   7   3  17      296.79      307.95     18.14 o
   9   3  17       45.14       24.90      9.32 o
  11   3  17      449.42      475.95     51.86 o
 -14   4  17      140.34      131.39     15.65 o
 -12   4  17        2.16        6.72      6.60 o
 -10   4  17      265.84      217.25     19.06 o
  -8   4  17      625.56      708.87     33.28 o
  -6   4  17      423.08      390.35     15.55 o
  -4   4  17      604.08      612.75     16.49 o
  -2   4  17      109.91      108.05      8.86 o
   0   4  17      352.37      394.02     14.43 o
   2   4  17       62.65       56.50      6.62 o
   4   4  17      181.24      162.25     12.95 o
   6   4  17      184.83      198.73     14.23 o
   8   4  17        3.10        0.83      5.68 o
  10   4  17      186.57      180.18     19.09 o
 -13   5  17       41.68       37.71      8.99 o
 -11   5  17       47.00       40.70     10.97 o
  -9   5  17      808.17      819.98     37.17 o
  -7   5  17       35.98       25.48      8.05 o
  -5   5  17      570.97      580.68     17.48 o
  -3   5  17        5.57        2.81      3.96 o
  -1   5  17       54.06       39.98      7.01 o
   1   5  17      911.34      900.41     22.32 o
   3   5  17        0.00        0.72      5.06 o
   5   5  17        0.39        4.91      5.95 o
   7   5  17      221.56      196.17     14.86 o
   9   5  17        0.87        5.12      6.49 o
 -12   6  17       11.47       12.85      7.41 o
 -10   6  17       60.03       64.73     14.83 o
  -8   6  17      117.43      145.09     14.49 o
  -6   6  17        3.07       10.76      4.31 o
  -4   6  17      563.83      505.82     18.45 o
  -2   6  17      201.92      212.10     10.77 o
   0   6  17      301.54      324.20     13.29 o
   2   6  17      592.94      549.70     21.44 o
   4   6  17       16.53       16.91      6.92 o
   6   6  17      108.50       87.65     11.65 o
   8   6  17        0.04       -1.46      6.14 o
 -13   7  17       21.35       22.09      8.47 o
 -11   7  17      201.24      192.80     26.64 o
  -9   7  17       42.31       31.13      9.42 o
  -7   7  17        4.05        3.37      7.07 o
  -5   7  17      276.31      269.42     12.91 o
  -3   7  17       18.94       25.09      5.40 o
  -1   7  17       10.23       11.99      4.93 o
   1   7  17       17.67       16.25      3.99 o
   3   7  17      493.44      472.78     20.91 o
   5   7  17      507.65      511.14     26.33 o
   7   7  17       54.18       41.17      9.94 o
   9   7  17       44.67       43.66     11.87 o
 -12   8  17       15.11       17.23     11.39 o
 -10   8  17      153.73      119.09     14.39 o
  -8   8  17      751.29      748.08     50.17 o
  -6   8  17      328.23      353.87     20.82 o
  -4   8  17      668.44      681.30     21.20 o
  -2   8  17        1.65        5.95      4.41 o
   0   8  17      674.30      660.75     25.93 o
   2   8  17      139.24      134.77     14.44 o
   4   8  17       24.36       14.19      7.47 o
   6   8  17      138.14      156.15     17.08 o
   8   8  17       54.14       64.16     10.62 o
 -11   9  17      285.77      274.45     23.33 o
  -9   9  17      712.49      759.26     31.35 o
  -7   9  17       15.33        9.97     10.32 o
  -5   9  17      589.06      580.75     26.39 o
  -3   9  17        0.99        4.70      5.08 o
  -1   9  17        1.27        3.52      4.25 o
   1   9  17      786.63      833.63     28.84 o
   3   9  17     2164.92     2245.20     47.25 o
   5   9  17      651.82      737.94     25.02 o
   7   9  17      263.64      300.25     21.64 o
 -10  10  17       67.86       93.42     14.08 o
  -8  10  17      496.44      490.30     25.17 o
  -6  10  17      162.58      172.91     16.75 o
  -4  10  17       55.71       51.34     10.24 o
  -2  10  17      248.01      237.58     11.46 o
   0  10  17      551.86      553.48     23.07 o
   2  10  17      389.45      410.52     21.35 o
   4  10  17      425.86      418.85     21.81 o
   6  10  17      186.07      196.28     14.86 o
  -9  11  17       74.58       79.19     26.75 o
  -7  11  17        2.76        9.70      8.19 o
  -5  11  17       50.51       45.25     10.60 o
  -3  11  17      135.82      143.00     12.39 o
  -1  11  17      227.79      233.60     15.19 o
   1  11  17      274.53      261.81     17.75 o
   3  11  17      477.33      463.80     23.23 o
   5  11  17      215.77      213.21     15.48 o
  -6  12  17        2.18        9.15      7.89 o
  -4  12  17       47.05       40.21      9.45 o
  -2  12  17       43.87       37.57     11.78 o
   0  12  17        2.65        4.04      6.83 o
   2  12  17      984.72     1059.17     32.69 o
 -14   0  18      181.27      156.80     18.93 o
 -12   0  18      470.96      379.72     39.63 o
 -10   0  18      452.50      421.91     21.63 o
  -8   0  18     1996.36     1972.62     60.39 o
  -6   0  18      354.61      379.24     51.68 o
  -4   0  18     2334.22     2367.44     54.16 o
  -2   0  18      289.70      312.37     16.71 o
   0   0  18      802.07      856.17     44.95 o
   2   0  18       89.20       81.46     12.09 o
   4   0  18       29.58       27.64      8.76 o
   6   0  18      134.76      157.73     11.63 o
   8   0  18      304.68      309.23     40.70 o
  10   0  18      102.53       49.96     23.14 o
 -13   1  18      350.08      345.42     37.91 o
 -11   1  18      141.60      131.09     11.59 o
  -9   1  18      956.99      969.17     26.63 o
  -7   1  18       47.86       39.82      7.09 o
  -5   1  18      444.36      480.68     16.16 o
  -3   1  18      450.98      440.91     13.84 o
  -1   1  18       20.27       26.64      5.02 o
   1   1  18     1057.23     1083.05     28.25 o
   3   1  18      173.19      170.30     11.41 o
   5   1  18      546.38      522.73     23.10 o
   7   1  18      536.55      547.00     35.01 o
   9   1  18      178.48      129.19     21.25 o
 -14   2  18       65.57       62.47      9.46 o
 -12   2  18       13.43       11.45      5.95 o
 -10   2  18      100.52       88.05     16.22 o
  -8   2  18      716.63      680.45     36.90 o
  -6   2  18        2.24        1.64      4.47 o
  -4   2  18     1154.07     1143.43     24.09 o
  -2   2  18       75.76       70.58      6.95 o
   0   2  18      185.73      165.23     10.18 o
   2   2  18      192.39      198.66     12.09 o
   4   2  18       50.02       55.30      7.54 o
   6   2  18      158.50      154.82     13.93 o
   8   2  18      196.88      178.70     34.12 o
  10   2  18       42.15       40.62     25.57 o
 -13   3  18        4.96        9.11      7.70 o
 -11   3  18       61.46       70.25     10.92 o
  -9   3  18        2.06        3.93      7.24 o
  -7   3  18        0.01        5.08      5.39 o
  -5   3  18       65.60       66.82      7.40 o
  -3   3  18      418.67      405.65     14.80 o
  -1   3  18      235.05      259.26     16.44 o
   1   3  18        7.26        3.01      4.25 o
   3   3  18      282.17      263.52     11.93 o
   5   3  18        7.23       10.81      5.90 o
   7   3  18       36.78       29.85      7.60 o
   9   3  18       51.54       54.17     12.62 o
 -14   4  18       38.58       29.96     12.01 o
 -12   4  18       13.90       21.50     10.38 o
 -10   4  18      924.38      991.14     40.90 o
  -8   4  18      231.70      250.30     21.37 o
  -6   4  18       66.19       71.91      8.56 o
  -4   4  18      315.43      321.32     17.67 o
  -2   4  18        9.59        7.82      5.23 o
   0   4  18      473.77      460.01     22.63 o
   2   4  18       87.25       81.26      8.76 o
   4   4  18       53.88       42.57      8.76 o
   6   4  18     1530.26     1571.44     40.66 o
   8   4  18        3.18        2.13      5.67 o
  10   4  18      142.09      136.19     18.09 o
 -13   5  18      620.51      609.50     19.42 o
 -11   5  18      312.15      317.63     23.33 o
  -9   5  18      451.12      432.36     26.91 o
  -7   5  18      446.41      440.08     19.97 o
  -5   5  18      950.99      934.65     23.68 o
  -3   5  18     1880.78     1816.53     36.60 o
  -1   5  18      332.27      363.17     14.42 o
   1   5  18     3413.35     3454.34     56.95 o
   3   5  18      285.57      295.74     16.94 o
   5   5  18      695.60      670.75     25.41 o
   7   5  18      200.73      202.12     15.32 o
   9   5  18        0.01        6.92      6.56 o
 -12   6  18     1349.26     1458.95     44.55 o
 -10   6  18      180.72      183.69     20.83 o
  -8   6  18     1138.89     1154.44     38.02 o
  -6   6  18       22.60       30.08      5.59 o
  -4   6  18     2863.33     2789.36     55.10 o
  -2   6  18      644.55      635.69     18.26 o
   0   6  18      370.30      326.99     13.67 o
   2   6  18      640.21      654.57     28.06 o
   4   6  18     1170.74     1204.80     34.85 o
   6   6  18      691.74      747.03     27.98 o
   8   6  18       46.69       36.69      9.13 o
 -11   7  18        0.40        0.58      8.12 o
  -9   7  18       10.58        7.05      8.63 o
  -7   7  18      406.05      396.62     21.76 o
  -5   7  18      303.33      299.22     14.30 o
  -3   7  18       30.91       34.68      6.33 o
  -1   7  18       65.37       61.88      7.47 o
   1   7  18      429.58      450.04     18.20 o
   3   7  18        0.33        4.87      6.58 o
   5   7  18        7.53       14.77      8.88 o
   7   7  18        0.34        8.12      7.63 o
 -10   8  18        0.05        7.84      8.09 o
  -8   8  18      434.79      461.25     23.97 o
  -6   8  18       11.17       14.92      7.92 o
  -4   8  18       10.96       15.60      5.88 o
  -2   8  18     1732.75     1797.39     34.71 o
   0   8  18        0.61        7.19      4.45 o
   2   8  18     2123.38     2188.56     46.03 o
   4   8  18      233.10      238.33     15.26 o
   6   8  18       28.52       28.82      8.48 o
  -9   9  18      119.49      134.04     15.56 o
  -7   9  18        1.79       16.49     12.99 o
  -5   9  18       57.08       53.34     11.43 o
  -3   9  18      475.90      458.33     16.72 o
  -1   9  18       17.21       11.36      4.99 o
   1   9  18       31.58       29.78      8.55 o
   3   9  18      330.23      387.82     25.57 o
   5   9  18        2.85       10.14      6.59 o
  -8  10  18       21.10       37.34     10.63 o
  -6  10  18        6.03       14.32      8.85 o
  -4  10  18        3.35        3.31      6.89 o
  -2  10  18        0.02        5.82      4.93 o
   0  10  18       60.47       58.78     12.99 o
   2  10  18       31.52       33.93     10.05 o
   4  10  18      433.73      394.71     19.54 o
  -7  11  18      239.08      252.31     41.00 o
  -5  11  18      220.86      222.53     18.22 o
  -3  11  18       57.25       56.44      8.90 o
  -1  11  18      488.16      487.48     18.20 o
   1  11  18      214.72      245.24     17.73 o
   3  11  18      118.10      110.48     14.19 o
  -4  12  18      176.09      195.53     15.67 o
  -2  12  18        3.02        1.90      8.92 o
   0  12  18        9.71       12.73      6.48 o
 -13   1  19        1.95        0.84      8.31 o
 -11   1  19        0.57       10.37      6.16 o
  -9   1  19      679.47      675.12     28.65 o
  -7   1  19      728.09      697.26     25.58 o
  -5   1  19       29.15       27.33      8.82 o
  -3   1  19      896.75      901.59     21.06 o
  -1   1  19        0.03        2.97      3.84 o
   1   1  19      367.94      327.38     19.34 o
   3   1  19       42.03       43.67      7.24 o
   5   1  19      187.74      184.05     10.89 o
   7   1  19      790.16      764.02     42.90 o
   9   1  19       31.30       33.14     15.15 o
 -14   2  19      373.44      336.17     18.30 o
 -12   2  19      226.05      189.75     13.54 o
 -10   2  19      255.25      226.07     17.01 o
  -8   2  19     1168.01     1095.13     32.50 o
  -6   2  19      324.09      325.03     16.32 o
  -4   2  19     1169.51     1135.67     36.98 o
  -2   2  19     1237.28     1242.51     25.77 o
   0   2  19        0.99        4.43      4.35 o
   2   2  19     1621.74     1635.85     37.70 o
   4   2  19        0.05        6.20      4.69 o
   6   2  19      548.92      582.58     30.78 o
   8   2  19      330.29      369.47     32.51 o
 -13   3  19      439.51      405.68     25.09 o
 -11   3  19     1215.66     1305.91     74.82 o
  -9   3  19     1212.04     1206.97     46.75 o
  -7   3  19     1175.89     1179.21     34.56 o
  -5   3  19      705.95      710.99     29.92 o
  -3   3  19     2111.22     2079.93     39.61 o
  -1   3  19        0.52        1.03      4.13 o
   1   3  19       67.67       49.08      7.45 o
   3   3  19      546.03      575.59     17.72 o
   5   3  19      517.02      506.54     21.37 o
   7   3  19      658.10      721.90     24.91 o
   9   3  19       43.01       33.48     14.83 o
 -12   4  19      492.38      504.22     36.55 o
 -10   4  19       17.97       12.47      8.81 o
  -8   4  19      433.27      442.47     16.20 o
  -6   4  19       39.65       55.60      8.38 o
  -4   4  19      611.43      633.42     19.71 o
  -2   4  19      114.97      107.95     10.31 o
   0   4  19       19.78       26.61      5.96 o
   2   4  19      998.04     1020.42     24.83 o
   4   4  19       65.83       64.02     12.91 o
   6   4  19        0.94       -5.69      5.69 o
   8   4  19      136.51      120.65     12.39 o
 -13   5  19       18.28       15.56      5.96 o
 -11   5  19      133.80      142.81     18.21 o
  -9   5  19      185.10      158.62     20.77 o
  -7   5  19      185.17      204.06     13.36 o
  -5   5  19       83.49       68.43      7.94 o
  -3   5  19       79.30       69.14      8.06 o
  -1   5  19      798.60      838.24     25.98 o
   1   5  19        5.56        6.18      4.89 o
   3   5  19       14.18       13.13      7.15 o
   5   5  19       52.87       69.66     14.70 o
   7   5  19      162.00      160.94     14.60 o
 -12   6  19      741.41      822.42     32.44 o
 -10   6  19       32.04       26.76     24.62 o
  -8   6  19      327.92      361.09     28.08 o
  -6   6  19      115.34      149.60     16.12 o
  -4   6  19      119.05      125.21     11.07 o
  -2   6  19       47.24       41.09      6.92 o
   0   6  19       29.41       34.57      6.32 o
   2   6  19        0.04        2.38      6.35 o
   4   6  19      851.24      933.20     39.96 o
   6   6  19       36.93       33.66      9.23 o
   8   6  19       97.83       96.57     21.48 o
 -11   7  19       74.02       74.19     15.23 o
  -9   7  19      469.64      556.26     26.87 o
  -7   7  19      307.18      372.63     22.15 o
  -5   7  19       91.91      107.35      9.87 o
  -3   7  19       59.76       46.80      8.05 o
  -1   7  19        0.07        3.06      4.80 o
   1   7  19      568.65      559.05     20.73 o
   3   7  19      215.57      224.99     16.61 o
   5   7  19        2.08        5.56      8.46 o
   7   7  19      307.85      321.10     23.30 o
 -10   8  19      114.75       98.16     14.58 o
  -8   8  19      488.17      489.69     25.29 o
  -6   8  19       65.69       59.54     11.39 o
  -4   8  19      562.18      565.87     20.25 o
  -2   8  19        0.47        0.57      4.88 o
   0   8  19       17.96       16.50      5.90 o
   2   8  19      157.55      124.56     11.87 o
   4   8  19       82.80       70.37     10.09 o
   6   8  19      208.49      197.44     16.67 o
  -9   9  19       12.12       12.09      8.96 o
  -7   9  19      416.96      421.72     50.31 o
  -5   9  19        0.14        4.03      7.19 o
  -3   9  19     1179.24     1179.06     31.13 o
  -1   9  19       78.42       87.12      8.46 o
   1   9  19      394.23      421.37     21.65 o
   3   9  19      235.46      261.49     16.38 o
   5   9  19        4.09        8.79      6.99 o
  -8  10  19       26.41       11.94     10.78 o
  -6  10  19      114.81      125.33     15.47 o
  -4  10  19      374.34      354.05     22.00 o
  -2  10  19       47.35       42.37      7.17 o
   0  10  19        3.61       -0.49      6.34 o
   2  10  19       50.82       59.98     10.98 o
   4  10  19       63.53       58.21     10.17 o
  -5  11  19        5.25        5.52      7.80 o
  -3  11  19       85.53       92.68     11.29 o
  -1  11  19      137.31      123.44     13.09 o
   1  11  19      263.40      280.18     19.03 o
 -12   0  20      864.77      787.68     60.99 o
 -10   0  20     1871.28     2089.76     62.29 o
  -8   0  20     2413.99     2504.26     74.50 o
  -6   0  20      595.26      575.27     39.40 o
  -4   0  20      611.45      659.94     37.86 o
  -2   0  20     2593.95     2629.73     74.02 o
   0   0  20      319.37      325.81     22.69 o
   2   0  20       71.72      108.50     14.72 o
   4   0  20     1445.40     1539.36     50.49 o
   6   0  20      591.73      681.24     57.55 o
 -13   1  20      863.82      879.58     46.46 o
 -11   1  20      239.70      224.23     15.63 o
  -9   1  20        6.26        3.65      5.24 o
  -7   1  20     1112.99     1093.20     34.35 o
  -5   1  20      261.15      305.20     17.57 o
  -3   1  20     1837.85     1835.05     33.66 o
  -1   1  20      575.87      572.83     18.77 o
   1   1  20       25.41       25.82      6.75 o
   3   1  20     1071.53     1099.50     29.51 o
   5   1  20       15.74       22.79      5.41 o
   7   1  20       38.38       46.04     23.08 o
   9   1  20      347.52      328.93     32.39 o
 -12   2  20       15.15       17.50      7.10 o
 -10   2  20       69.74       71.66     32.28 o
  -8   2  20      957.75     1050.31     36.12 o
  -6   2  20       70.58       58.16      8.75 o
  -4   2  20       91.06       80.16      9.51 o
  -2   2  20       61.74       53.61      6.75 o
   0   2  20     1087.58     1129.51     27.22 o
   2   2  20       63.49       66.18      8.61 o
   4   2  20        6.99       14.43      5.26 o
   6   2  20       22.09       26.04      8.51 o
   8   2  20      576.38      665.71     42.58 o
 -13   3  20        0.06       21.95     16.26 o
 -11   3  20     1085.06     1249.83     47.21 o
  -9   3  20       23.15       27.75     10.31 o
  -7   3  20      140.26      158.04     13.55 o
  -5   3  20       42.62       51.86      7.60 o
  -3   3  20        2.67        9.88      5.06 o
  -1   3  20      236.79      246.48     13.08 o
   1   3  20      546.34      593.46     19.07 o
   3   3  20       18.88        9.40      7.17 o
   5   3  20     1474.04     1567.01     47.04 o
   7   3  20      125.15      133.02     13.64 o
 -12   4  20      232.40      251.91     25.45 o
 -10   4  20      105.44       93.03     15.62 o
  -8   4  20      292.63      325.13     15.16 o
  -6   4  20     1268.86     1397.45     52.48 o
  -4   4  20      200.68      199.92     13.79 o
  -2   4  20      495.41      508.68     19.73 o
   0   4  20       18.94        8.63      5.33 o
   2   4  20      628.31      640.97     19.25 o
   4   4  20       35.11       42.26      9.04 o
   6   4  20       20.33       18.74      7.74 o
   8   4  20      118.61      142.10     12.04 o
 -11   5  20      358.30      386.84     26.72 o
  -9   5  20      273.86      279.84     24.21 o
  -7   5  20     1112.72     1158.16     29.43 o
  -5   5  20        8.40       13.49      5.71 o
  -3   5  20      772.79      765.58     24.54 o
  -1   5  20       86.38      101.25     12.05 o
   1   5  20      322.23      333.74     14.37 o
   3   5  20       36.25       37.67      9.80 o
   5   5  20        3.74       -2.63      6.48 o
   7   5  20      351.85      376.16     20.46 o
 -12   6  20      113.22      101.81     13.99 o
 -10   6  20       59.58       39.27     17.15 o
  -8   6  20      114.70       97.73     13.74 o
  -6   6  20      684.24      682.56     22.18 o
  -4   6  20      381.99      391.55     17.82 o
  -2   6  20      876.70      896.97     27.08 o
   0   6  20      267.76      270.23     13.39 o
   2   6  20      343.57      361.63     19.63 o
   4   6  20      495.58      483.08     26.88 o
   6   6  20        2.07       -2.01      6.83 o
 -11   7  20       77.26       90.61     16.72 o
  -9   7  20      236.57      235.50     19.37 o
  -7   7  20       23.25       20.75      9.09 o
  -5   7  20        1.83        8.89      5.89 o
  -3   7  20      501.41      490.40     21.89 o
  -1   7  20       79.61       78.95      8.66 o
   1   7  20        1.25        2.83      5.58 o
   3   7  20      253.97      243.76     17.50 o
   5   7  20        0.05        1.81      8.54 o
 -10   8  20        0.04        0.00      8.45 o
  -8   8  20       18.63       27.86     10.08 o
  -6   8  20       29.91       36.53     12.40 o
  -4   8  20       15.84       15.12      6.49 o
  -2   8  20      350.55      353.04     15.47 o
   0   8  20       14.40       26.63      8.29 o
   2   8  20      444.82      475.77     20.43 o
   4   8  20       59.13       53.08      9.56 o
  -9   9  20       62.50       60.87     12.83 o
  -7   9  20       94.16       87.65     16.74 o
  -5   9  20        1.54        3.28      7.65 o
  -3   9  20       22.94       27.88      7.22 o
  -1   9  20        0.04        7.12      8.20 o
   1   9  20       31.89       33.34      9.12 o
   3   9  20      108.57      119.28     14.84 o
  -6  10  20       48.42       34.96     10.59 o
  -4  10  20       83.76       89.55     12.87 o
  -2  10  20      209.23      222.92     12.23 o
   0  10  20        0.06       -1.14      6.76 o
   2  10  20      185.08      188.27     17.19 o
  -3  11  20      234.64      249.21     15.81 o
  -1  11  20      204.89      206.27     16.05 o
 -13   1  21      155.31      131.44     21.32 o
 -11   1  21      198.62      226.17     16.33 o
  -9   1  21      554.05      546.25     25.66 o
  -7   1  21      450.68      516.89     26.42 o
  -5   1  21      413.55      457.58     37.37 o
  -3   1  21      307.45      286.72     12.83 o
  -1   1  21      104.85      115.87     10.12 o
   1   1  21      733.19      702.82     23.80 o
   3   1  21      198.14      220.83     14.23 o
   5   1  21       33.93       37.53      9.47 o
   7   1  21      219.17      187.98     27.71 o
 -12   2  21      306.70      324.07     23.38 o
 -10   2  21      537.73      541.84     30.67 o
  -8   2  21       28.71       21.61      7.76 o
  -6   2  21     1043.69     1086.16     34.19 o
  -4   2  21        3.49        7.98      6.10 o
  -2   2  21     1299.28     1337.81     33.83 o
   0   2  21      124.14      136.94     10.75 o
   2   2  21      218.43      218.66     18.00 o
   4   2  21       72.45       80.75     16.34 o
   6   2  21        2.82       -4.21      6.84 o
   8   2  21       34.48       25.30     14.76 o
 -11   3  21      101.56      112.91     16.39 o
  -9   3  21      290.08      340.23     47.46 o
  -7   3  21      633.66      595.77     21.72 o
  -5   3  21      516.98      493.62     22.40 o
  -3   3  21      377.08      379.28     17.97 o
  -1   3  21     1576.75     1558.79     34.26 o
   1   3  21       83.37       73.96     10.33 o
   3   3  21       53.59       38.40      6.90 o
   5   3  21      146.70      151.47     16.65 o
   7   3  21        2.98       -2.99      6.87 o
 -12   4  21      336.80      280.12     30.91 o
 -10   4  21       16.07        4.71      8.94 o
  -8   4  21      390.11      380.16     17.30 o
  -6   4  21      188.92      148.52     19.49 o
  -4   4  21       26.48       27.38      7.46 o
  -2   4  21     1127.39     1143.85     31.77 o
   0   4  21      214.99      243.29     13.45 o
   2   4  21        0.53        1.66      4.90 o
   4   4  21      387.42      382.92     24.39 o
   6   4  21      207.59      203.11     16.09 o
 -11   5  21       12.95       18.33     10.59 o
  -9   5  21        0.58       -0.51      8.70 o
  -7   5  21      401.39      433.13     17.28 o
  -5   5  21       11.68       20.43      6.43 o
  -3   5  21       24.34       24.99      8.32 o
  -1   5  21      514.60      485.53     17.80 o
   1   5  21       35.76       29.52      6.54 o
   3   5  21      528.03      567.80     28.00 o
   5   5  21       69.15       53.54     10.31 o
   7   5  21       12.41       13.28      7.94 o
 -10   6  21        0.17       -5.41      9.73 o
  -8   6  21      148.57      145.44     16.30 o
  -6   6  21       43.16       42.33      7.68 o
  -4   6  21       41.64       20.88      7.98 o
  -2   6  21        2.11       -2.45      5.59 o
   0   6  21      230.48      252.97     13.23 o
   2   6  21        0.59        0.10      6.47 o
   4   6  21      191.61      210.64     19.58 o
   6   6  21        4.75       -0.11      8.53 o
  -9   7  21       20.20       43.46     11.63 o
  -7   7  21       82.81       92.73     13.82 o
  -5   7  21      415.28      418.77     18.16 o
  -3   7  21      136.32      143.91     14.61 o
  -1   7  21      446.14      474.64     17.96 o
   1   7  21        0.08        2.53      6.45 o
   3   7  21      241.81      238.26     17.60 o
   5   7  21       36.26       39.04     11.91 o
  -8   8  21      172.52      186.66     21.87 o
  -6   8  21      463.33      422.52     29.62 o
  -4   8  21        6.56       12.43      6.79 o
  -2   8  21      463.81      468.63     21.42 o
   0   8  21       87.49       95.12     12.30 o
   2   8  21      391.70      390.88     19.35 o
   4   8  21      226.27      203.93     15.61 o
  -7   9  21      289.98      308.11     27.01 o
  -5   9  21       57.36       51.06     11.35 o
  -3   9  21      482.05      530.22     22.00 o
  -1   9  21      122.42      124.55     13.66 o
   1   9  21      224.65      222.21     17.97 o
   3   9  21      117.21      100.81     14.99 o
  -6  10  21       27.41       32.63     20.53 o
  -4  10  21       85.42       84.42     12.73 o
  -2  10  21       74.29       60.16     11.77 o
   0  10  21       11.04       17.19      8.13 o
 -12   0  22      569.42      507.76     51.86 o
 -10   0  22     2635.91     2946.95     82.70 o
  -8   0  22       56.50       39.40     15.66 o
  -6   0  22      267.80      268.89     30.73 o
  -4   0  22      647.04      675.54     44.62 o
  -2   0  22      638.96      646.07     27.12 o
   0   0  22      891.96      858.66     38.67 o
   2   0  22     1972.88     2067.23     65.69 o
   4   0  22      280.28      229.73     56.25 o
   6   0  22     2374.13     2610.57    131.00 o
 -11   1  22      415.54      370.28     25.81 o
  -9   1  22        6.20       13.45      7.47 o
  -7   1  22      787.96      836.35     35.36 o
  -5   1  22        7.12        3.25      7.29 o
  -3   1  22        1.56        3.85      4.87 o
  -1   1  22      582.63      592.93     20.07 o
   1   1  22       96.55      104.89     11.26 o
   3   1  22       52.01       54.42     10.81 o
   5   1  22      183.02      194.76     16.13 o
   7   1  22      274.36      305.19     32.43 o
 -12   2  22      552.81      556.15     26.99 o
 -10   2  22       14.83       12.85     10.29 o
  -8   2  22      747.36      892.21     31.17 o
  -6   2  22      303.22      341.26     19.57 o
  -4   2  22      287.27      330.74     17.14 o
  -2   2  22      310.26      299.75     14.95 o
   0   2  22      666.92      710.05     25.69 o
   2   2  22       53.46       49.40      8.51 o
   4   2  22      293.33      298.88     20.55 o
   6   2  22       31.11       32.92      9.55 o
 -11   3  22      628.21      673.08     34.33 o
  -9   3  22      592.09      685.51     45.03 o
  -7   3  22      424.82      422.72     18.98 o
  -5   3  22       35.69       38.30     10.12 o
  -3   3  22       35.54       40.55      8.39 o
  -1   3  22        6.98       11.00      5.86 o
   1   3  22       31.66       45.92      9.05 o
   3   3  22      591.77      624.60     29.68 o
   5   3  22      536.97      592.57     28.17 o
   7   3  22      327.81      358.48     19.79 o
 -10   4  22      217.55      270.63     33.05 o
  -8   4  22        5.96       10.39      6.27 o
  -6   4  22       15.18       20.76      8.20 o
  -4   4  22       28.87       28.86      7.91 o
  -2   4  22       50.00       29.81      7.35 o
   0   4  22      143.05      151.05     11.31 o
   2   4  22      113.37      110.29     11.24 o
   4   4  22      114.95      139.07     16.50 o
   6   4  22       36.68       29.11     10.60 o
 -11   5  22      464.97      495.11     32.45 o
  -9   5  22      155.75      182.20     36.43 o
  -7   5  22        1.11       16.11      6.45 o
  -5   5  22      617.00      637.52     31.31 o
  -3   5  22       23.43       19.02      8.29 o
  -1   5  22      881.68      941.69     25.95 o
   1   5  22      102.70      101.71      9.40 o
   3   5  22      238.26      203.01     24.76 o
   5   5  22      118.36       82.68     14.28 o
 -10   6  22      240.40      250.34     24.75 o
  -8   6  22        3.43        3.43      8.04 o
  -6   6  22      803.75      813.93     25.49 o
  -4   6  22       31.26       23.33     12.79 o
  -2   6  22      473.01      477.30     20.29 o
   0   6  22      505.50      532.87     24.07 o
   2   6  22       41.27       52.21     10.57 o
   4   6  22       32.91       32.93     13.38 o
  -9   7  22       12.06        2.64      8.67 o
  -7   7  22      311.52      307.84     30.20 o
  -5   7  22      323.90      317.01     24.89 o
  -3   7  22       83.37       82.19     14.78 o
  -1   7  22      379.87      368.64     16.36 o
   1   7  22        4.71        9.35      6.95 o
   3   7  22       54.44       47.68     10.81 o
  -8   8  22        0.07       -1.31      8.33 o
  -6   8  22      169.26      180.10     21.86 o
  -4   8  22       21.53       23.35      8.28 o
  -2   8  22       46.12       33.39      8.90 o
   0   8  22       64.78       52.53     10.75 o
   2   8  22      206.67      205.89     21.16 o
  -5   9  22        3.83        6.08      8.73 o
  -3   9  22        3.10       -0.12      6.64 o
  -1   9  22       18.50       23.13      8.25 o
   1   9  22       28.09       23.96      9.35 o
 -11   1  23      289.83      280.00     31.68 o
  -9   1  23        4.39        6.39      8.32 o
  -7   1  23        3.49        4.06      8.45 o
  -5   1  23        6.28        3.45      7.72 o
  -3   1  23        2.89        1.30      5.70 o
  -1   1  23       76.86       60.63      8.70 o
   1   1  23      475.53      484.58     20.57 o
   3   1  23        1.46        4.16      5.85 o
   5   1  23      132.47      133.39     14.29 o
 -10   2  23      594.07      570.11     38.21 o
  -8   2  23      253.28      217.14     25.10 o
  -6   2  23      618.58      618.18     26.34 o
  -4   2  23       11.42       11.30      7.13 o
  -2   2  23       29.02       25.00      6.82 o
   0   2  23      419.36      453.15     18.01 o
   2   2  23       77.16       93.13     10.78 o
   4   2  23      132.97      173.44     16.96 o
   6   2  23      226.25      259.18     17.60 o
 -11   3  23      730.11      749.72     37.24 o
  -9   3  23      304.97      324.69     29.31 o
  -7   3  23       36.22       49.90     15.54 o
  -5   3  23      717.11      749.36     29.17 o
  -3   3  23       62.53       64.46     13.49 o
  -1   3  23      924.17      931.72     32.65 o
   1   3  23      195.31      211.02     13.23 o
   3   3  23     1185.09     1227.08     30.48 o
   5   3  23      161.92      154.08     16.71 o
 -10   4  23      431.64      422.55     30.31 o
  -8   4  23        2.72       -1.30      6.26 o
  -6   4  23      642.97      685.17     27.20 o
  -4   4  23       34.73       37.23     10.02 o
  -2   4  23      107.33      103.38     12.05 o
   0   4  23      254.78      235.53     13.78 o
   2   4  23      260.54      255.91     13.81 o
   4   4  23      158.57      144.64     17.06 o
  -9   5  23        1.23        4.60     10.47 o
  -7   5  23      761.15      843.27     26.12 o
  -5   5  23      192.49      196.06     15.85 o
  -3   5  23      226.44      240.84     17.71 o
  -1   5  23      440.73      424.43     17.61 o
   1   5  23       63.83       60.02      8.06 o
   3   5  23      229.78      262.12     21.54 o
  -8   6  23      176.51      231.00     24.09 o
  -6   6  23       75.61       68.51     11.30 o
  -4   6  23       40.70       30.35      9.15 o
  -2   6  23       28.54       34.84      8.25 o
   0   6  23       13.73        4.42      6.19 o
   2   6  23      129.28      153.01     15.54 o
   4   6  23      310.96      301.66     27.30 o
  -7   7  23       33.22       26.79     10.43 o
  -5   7  23       10.25        9.89      8.78 o
  -3   7  23       74.88       65.19     10.86 o
  -1   7  23       16.78        7.42      6.58 o
   1   7  23        2.17        3.08      6.81 o
   3   7  23      156.27      162.89     36.25 o
  -6   8  23        8.54        1.51     10.35 o
  -4   8  23      358.93      396.47     20.35 o
  -2   8  23       56.83       47.17     12.13 o
   0   8  23      465.64      464.78     24.14 o
 -10   0  24     1430.01     1531.22     66.09 o
  -8   0  24       74.99       72.50     19.10 o
  -6   0  24      337.42      364.53     36.43 o
  -4   0  24      976.05     1029.49     44.01 o
  -2   0  24       12.22        6.39      7.91 o
   0   0  24     1195.82     1294.97     50.96 o
   2   0  24       25.64       20.10     14.83 o
   4   0  24      394.98      417.02     35.42 o
  -9   1  24      459.76      487.27     25.86 o
  -7   1  24        7.38       -1.46      8.35 o
  -5   1  24      919.10      969.91     34.32 o
  -3   1  24        0.04       -4.37      5.01 o
  -1   1  24      249.65      236.33     14.32 o
   1   1  24      259.30      274.10     23.36 o
   3   1  24        4.18       12.86      6.39 o
   5   1  24      185.43      196.24     16.17 o
 -10   2  24      148.64      172.18     20.54 o
  -8   2  24      179.05      183.11     18.15 o
  -6   2  24        2.53        0.38      7.66 o
  -4   2  24        2.56        2.50      8.03 o
  -2   2  24       21.69       11.70      6.63 o
   0   2  24      228.91      235.59     14.31 o
   2   2  24       20.14       15.28      7.16 o
   4   2  24       78.26       93.12     14.00 o
  -9   3  24      364.38      366.79     51.68 o
  -7   3  24        0.91        6.63      7.74 o
  -5   3  24       14.95       16.98      9.01 o
  -3   3  24        2.85       17.41      8.86 o
  -1   3  24       76.98       63.47      9.02 o
   1   3  24        2.61        3.30      5.88 o
   3   3  24        1.01       16.14      9.17 o
  -8   4  24        8.46       17.70      7.69 o
  -6   4  24       56.46       34.76     12.28 o
  -4   4  24       87.47       94.31     13.43 o
  -2   4  24      267.86      298.26     15.78 o
   0   4  24       65.02       59.40     12.67 o
   2   4  24       77.51       81.05     14.19 o
   4   4  24       43.36       30.87     10.80 o
  -7   5  24      890.08      930.68     30.59 o
  -5   5  24      219.86      232.00     20.56 o
  -3   5  24        1.14        9.85      8.25 o
  -1   5  24       94.81       81.57     11.64 o
   1   5  24      268.17      288.82     14.17 o
   3   5  24       64.58       61.87     12.90 o
  -6   6  24       98.53      120.68     12.88 o
  -4   6  24      705.05      766.57     29.74 o
  -2   6  24        2.02        5.11      7.34 o
   0   6  24      230.68      251.40     13.63 o
   2   6  24       76.70       83.81     12.98 o
  -5   7  24       66.92       52.70     11.37 o
  -3   7  24      116.07      129.64     22.39 o
  -1   7  24        1.52        8.55      6.71 o
  -9   1  25      115.19      106.58     14.63 o
  -7   1  25       25.71       11.92     10.04 o
  -5   1  25       39.55       39.82     11.09 o
  -3   1  25       45.75       39.69      8.34 o
  -1   1  25      134.51      157.99     12.87 o
   1   1  25      252.72      282.07     17.01 o
   3   1  25        9.06        2.46      6.21 o
  -8   2  25      292.84      300.08     25.16 o
  -6   2  25      146.65      152.10     15.88 o
  -4   2  25      571.47      569.13     26.71 o
  -2   2  25       11.39        6.41      6.45 o
   0   2  25      534.88      564.38     21.03 o
   2   2  25      196.79      214.11     14.74 o
  -7   3  25        0.20       -0.29      7.77 o
  -5   3  25      449.63      444.54     27.85 o
  -3   3  25      681.90      799.24     49.27 o
  -1   3  25       61.19       55.43      9.08 o
   1   3  25      381.11      400.41     19.29 o
   3   3  25       26.67       35.66     12.46 o
  -8   4  25      268.21      306.54     17.51 o
  -6   4  25       66.24       82.46     12.60 o
  -4   4  25      323.38      325.86     29.72 o
  -2   4  25       44.57       57.03     10.17 o
   0   4  25       88.55       74.92     11.58 o
   2   4  25      224.93      201.22     20.28 o
  -7   5  25       61.16       50.29      9.96 o
  -5   5  25        8.57       16.71     10.02 o
  -3   5  25        6.20        6.51      8.06 o
  -1   5  25        0.07        1.36      6.05 o
   1   5  25       14.37        7.39      8.08 o
  -4   6  25      286.38      349.93     20.86 o
  -2   6  25       10.33       14.57      8.45 o
  -6   0  26       62.86       53.64     20.05 o
  -4   0  26      677.90      689.19     36.96 o
  -2   0  26      345.64      408.05     24.61 o
   0   0  26       47.73       36.34     13.26 o
   2   0  26      131.03      143.32     31.62 o
  -7   1  26      143.22      146.92     18.77 o
  -5   1  26      214.85      248.34     27.33 o
  -3   1  26      265.14      261.50     17.24 o
  -1   1  26      132.27      175.71     13.51 o
   1   1  26      485.61      500.83     22.09 o
  -6   2  26        1.10        6.06      8.52 o
  -4   2  26       19.62       10.40      9.52 o
  -2   2  26        0.57       -5.63      6.14 o
   0   2  26       86.00       74.40     11.13 o
  -5   3  26       77.96       84.92     13.67 o
  -3   3  26      167.29      198.10     20.54 o
  -1   3  26       33.54       24.41      7.79 o
   1   3  26       25.44       34.93     15.78 o
  -4   4  26       14.14       15.00     11.81 o
  -2   4  26      245.65      235.83     17.76 o
  -3   1  27       17.54       16.01      8.64 o
 
